# Supplementary material for: PI3K-dependent GAB1/Erk phosphorylation renders head and neck squamous cell carcinoma sensitive to PI3Kα inhibitors
Source: Cell Death Dis. 2025 Jun 18;16(1):457. doi: 10.1038/s41419-025-07767-x (PMC12177050; doi:10.1038/s41419-025-07767-x)
Supplement: Supplementary file 2 — Supplementary Table S1 [file 41419_2025_7767_MOESM2_ESM.csv]

	Con_1	Con_2	Con_3	CYH33_1	CYH33_2	CYH33_3	Con	CYH33	fc.phos	Pvalue.phos
Q5T1M5_FKBP15_S_356	14.1597136910326	14.0912158134973	14.2293896704948	13.3072966693052	13.2145262226882	13.2440828237087	14.1601063916749	13.255301905234	-0.904804486440883	0.000114528506785688
Q2NKX8_ERCC6L_S_980	13.319107575825	13.2651715884055	13.3271727971031	12.8667347576056	12.7282829890635	12.4914208083455	13.3038173204446	12.6954795183382	-0.608337802106368	0.0278232510361541
Q9P2Y5_UVRAG_T_518	12.7813187272879	12.4958730810661	12.6930597815328	11.6828986826599	11.9154497582123	12.0974408392773	12.6567505299623	11.8985964267165	-0.75815410324577	0.00888885033120559
P10586_PTPRF_Y_1321	15.1347872697083	14.8948306520254	15.3528246085216	14.6138654607182	14.1595870118674	14.7182649428022	15.1274808434185	14.4972391384626	-0.630241704955905	0.0471254519287818
Q96GY3_LIN37_S_135	15.6699369350287	15.5758711459749	15.4577098854416	14.7300103949136	13.9005684612108	14.2164983243134	15.5678393221484	14.2823590601459	-1.28548026200245	0.0274906133408337
Q13033_STRN3_T_171	12.4728685001064	12.2765847495746	12.4690005077847	11.639723284116	11.3664131758143	11.7563390995281	12.4061512524886	11.5874918531528	-0.818659399335736	0.00742395194256568
Q96RT1_ERBB2IP_S_1140	13.2753243021279	13.3716276790582	13.3906897462253	11.9841107312392	11.8140502307852	11.9181574818331	13.3458805758038	11.9054394812858	-1.44044109451797	4.10774027701363e-05
Q99501_GAS2L1_T_193	11.4714720035965	11.6382561921298	11.5602242036558	10.867601490344	10.1506451447891	10.6165904781526	11.556650799794	10.5449457044286	-1.01170509536542	0.0349358914222848
Q7Z4S6_KIF21A_S_853	14.7487693930005	14.549672474647	14.6395953898335	13.9167875980816	13.9410015622988	14.009438570727	14.6460124191603	13.9557425770358	-0.690269842124522	0.00202799957162369
P25490_YY1_S_187	11.6893428461342	11.6628767305573	11.6563956925128	11.2648687063338	10.942112474663	10.8430617295013	11.6695384230681	11.016680970166	-0.652857452902065	0.0352933903989399
Q9UHB6_LIMA1_S_263	13.8239642584867	13.8382807061721	13.8347831811394	13.3335612730415	13.1705539406723	13.2329668261764	13.8323427152661	13.2456940132968	-0.586648701969327	0.0061517144204205
Q86W50_METTL16_S_450	14.0833879094272	13.8739561736699	13.8083733660345	13.4641562915509	13.3545321164084	13.1184692389708	13.9219058163772	13.31238588231	-0.609519934067182	0.010750011812458
Q8TEV9_SMCR8_S_489	11.372375374627	11.3401699930096	11.3814924383852	10.8485241304495	10.5141590874989	10.8018870903769	11.3646792686739	10.7215234361084	-0.643155832565492	0.0240708260769373
Q8TBZ3_WDR20_S_434	12.5698081504767	12.8176566731472	12.5516851028308	11.6888789909796	11.836485517126	11.7613011199615	12.6463833088182	11.7622218760224	-0.884161432795803	0.00295673844185583
P30305_CDC25B_S_15	13.2632545268334	13.140274522039	13.1276451536297	12.3909967149661	12.112790590799	12.1564984221789	13.1770580675007	12.220095242648	-0.95696282485269	0.00236963145454763
A8CG34_POM121C_S_370	16.0610547034318	15.9778340140795	15.9620056062324	15.035304317623	14.8262090214061	14.8207820953023	16.0002981079146	14.8940984781105	-1.10619962980412	0.00118616291295873
Q9UPU9_SAMD4A_T_583	13.2751351219854	13.1830665046716	13.1615178594071	12.6453258229801	12.2206747432083	12.5734013320684	13.2065731620214	12.4798006327523	-0.726772529269082	0.0247764485140353
A7MCY6_TBKBP1_S_408	13.0906086743413	12.9446101997978	12.9462546761423	12.2775787757637	11.948682471922	12.3011597273527	12.9938245167605	12.1758069916794	-0.818017525081023	0.00966937362642047
P49023_PXN_S_137	14.8538943132476	14.6959669286412	14.8005450024885	13.6528976914943	13.8894978484996	13.829641213739	14.7834687481258	13.790678917911	-0.992789830214811	0.00068087460630446
Q9BTU6_PI4K2A_S_5	14.2203783276952	14.0725069767046	14.0717032508202	13.3834093188254	13.422481777277	13.1660663698298	14.1215295184067	13.3239858219774	-0.797543696429285	0.00225191886925072
Q9BY89_KIAA1671_S_1671	13.7641459150634	13.5839513366817	13.6023096050228	12.9798701872431	12.8854104897261	12.8784734670527	13.6501356189226	12.914584714674	-0.735550904248669	0.00117770865183364
P30279_CCND2_S_271	14.0838947902695	13.8682962487609	13.9790438325011	13.1912246627394	12.7218063852673	12.725057342006	13.9770782905105	12.8793627966709	-1.09771549383961	0.0108743770442582
Q05655_PRKCD_S_304	13.3346922876939	13.3275232698523	13.3675855952124	12.6376707632884	12.3128462612828	12.4748889438872	13.3432670509195	12.4751353228195	-0.868131728100019	0.0104596313276219
Q86SQ0_PHLDB2_S_418	13.5671242426601	13.708460496206	13.7391032025508	13.0026291707368	12.9070305550142	12.8357947750229	13.671562647139	12.915151500258	-0.756411146881014	0.000476854142314535
Q13542_EIF4EBP2_T_37	14.8446076986103	14.6135196856536	14.6833935337105	13.5645654627265	12.9400849029205	13.1751435864418	14.7138403059914	13.2265979840296	-1.48724232196185	0.00798362602264945
Q96S82_UBL7_S_216	14.5263158340418	14.3524494228622	14.5147024320682	13.5151695147098	13.4524713454477	13.4908393002872	14.4644892296574	13.4861600534816	-0.97832917617583	0.00150421551207182
A0JNW5_UHRF1BP1L_S_951	15.1022628030113	14.944815094116	15.3245756856171	13.8533171726184	13.326373360383	13.6237208807229	15.1238845275815	13.6011371379081	-1.52274738967333	0.00187201317783293
O95696_BRD1_S_852	13.8627342054789	13.8268387411721	13.871014198348	13.0213438540661	12.7648043461389	12.6924616668406	13.853529048333	12.8262032890152	-1.02732575931781	0.0083708638284549
Q5VZK9_LRRC16A_S_1249	14.9439799143437	14.8522746879732	14.8597434439547	14.0114329567895	13.9194925887974	13.9084521569999	14.8853326820906	13.9464592341956	-0.938873447894935	3.08782456328024e-05
Q9NZN8_CNOT2_S_157	12.1241859472559	12.077218662418	11.9489379233306	11.4693772138803	11.2972428552121	11.3136787440537	12.0501141776682	11.360099604382	-0.690014573286133	0.000817138499046487
Q6PKG0_LARP1_S_847	13.1410693481516	13.2210210083936	13.2718342235451	12.0181585095355	11.9081280333315	12.0531530620632	13.2113081933635	11.9931465349767	-1.21816165838672	3.50150570697848e-05
Q9NXV6_CDKN2AIP_S_131	12.406178426415	12.4744128138149	12.357431672676	12.0815521007001	11.7538359189919	11.6398094690638	12.4126743043019	11.8250658295853	-0.587608474716669	0.040068024214374
P41743_PRKCI_T_412	14.1287193540971	14.0261385841298	14.0928327760519	13.5095095677721	12.9076891421836	13.2931471699841	14.0825635714262	13.2367819599799	-0.845781611446297	0.0373941819700326
Q5T1M5_FKBP15_S_346	15.3868392315863	15.2076360677368	15.2886393080935	13.9436193571888	13.7985313620957	13.8913291608662	15.2943715358056	13.8778266267169	-1.41654490908868	3.97625091640778e-05
Q5UIP0_RIF1_S_1843	14.8656366240562	14.7907237516782	14.9079598789843	14.3615178958999	14.2184404858645	14.1629172841085	14.8547734182395	14.2476252219576	-0.607148196281893	0.00230751102720908
Q9Y4H2_IRS2_S_828	12.0738737765024	11.7809256715108	12.2261250887454	11.6276254143155	11.4218951398563	11.1577644995229	12.0269748455862	11.4024283512315	-0.624546494354645	0.0296701454890752
Q5T200_ZC3H13_S_238	13.440830245457	13.4863563262976	13.5465967090777	14.384234290548	14.3092255670284	14.2831600809734	13.4912610936108	14.3255399795166	0.83427888590583	4.19586505202137e-05
Q8TF72_SHROOM3_S_285	12.3319246204326	12.2655543966897	12.2108880903337	10.9897115919317	11.2225366582522	11.0666962473767	12.2694557024853	11.0929814991869	-1.17647420329847	0.000631897827551174
Q53GS9_USP39_S_43	12.2968875361842	12.342115812269	12.5644071437879	13.3444646422991	13.1562151104583	13.2906891422277	12.401136830747	13.2637896316617	0.862652800914685	0.00172597565682862
Q8N1P7_AIM1L_S_840	11.862831046898	11.5383796138947	11.7829465324572	11.3698588944934	10.8254593527606	11.189777399994	11.7280523977499	11.1283652157493	-0.599687182000627	0.0431410936586156
O95983_MBD3_S_85	15.906773184008	15.7123319955613	15.7584111847953	15.2509224483819	15.0439387330651	15.1217252806253	15.7925054547882	15.1388621540241	-0.653643300764108	0.00148712357323745
Q08945_SSRP1_S_671	13.7377754738829	13.6473283857063	13.6597598772067	13.1965475070995	12.8555187642352	13.1284448308309	13.6816212455986	13.0601703673885	-0.621450878210126	0.0208966185973345
Q9UIU6_SIX4_S_286	13.8636055443214	13.7526089774633	13.9584877778115	13.3236504066397	13.1269655902982	13.1883924100413	13.8582340998654	13.2130028023264	-0.645231297538993	0.00149004255059985
Q86WC4_OSTM1_S_322	12.3944626946103	12.1656066141176	12.6379549704988	11.4710283949738	11.4035617449668	11.3646016425082	12.3993414264089	11.4130639274829	-0.986277498926004	0.0149098331491617
Q9BW71_HIRIP3_S_359	14.8672304688593	14.8734180888594	14.8971096430738	14.4454302475446	14.0060937232831	14.3511795087045	14.8792527335975	14.2675678265107	-0.61168490708676	0.0439242919171349
Q9Y6M7_SLC4A7_S_407	12.044359964242	11.7181822652262	12.2013080032009	11.0100974371006	11.1234821236221	10.8056328045127	11.9879500775564	10.9797374550785	-1.0082126224779	0.00641021345737207
Q12774_ARHGEF5_Y_656	12.434471857706	12.1967376181685	12.6541061037114	11.3404054555456	10.8566354493365	11.3758114505834	12.4284385265286	11.1909507851552	-1.23748774137345	0.00516007958840361
Q9UKV3_ACIN1_S_601	11.3115780419704	11.193206208331	10.9972386048611	11.9577512542671	11.7274015260187	11.9230249580872	11.1673409517209	11.8693925794576	0.702051627736793	0.00455341398857431
P45985_MAP2K4_S_80	14.9764746234283	14.470113029441	14.3854595803064	12.9648862676651	12.9960319781916	12.9647768336086	14.6106824110586	12.9752316931551	-1.63545071790344	0.0122869794286319
Q9BZX2_UCK2_S_256	14.4874632362653	14.0152857212123	14.0515488596144	12.5456549597551	12.72613489289	12.4609481957581	14.1847659390307	12.5775793494677	-1.60718658956294	0.00256317646609965
Q5VT25_CDC42BPA_S_1632	12.9371530952447	12.7813081666191	12.9540137676582	12.2049621361762	12.2509045021156	12.2545845172933	12.8908250098407	12.2368170518617	-0.65400795797899	0.00422258283816685
P42356_PI4KA_S_256	12.2814954147995	12.1865794745062	12.5253428029692	11.4526131517842	11.4758067749283	11.3715677208062	12.3311392307583	11.4333292158396	-0.897810014918717	0.00772823041576236
P62753_RPS6_T_241	18.0983200008896	17.7841784231386	17.8693931540333	15.6379842316825	15.9741529170172	15.8579018953178	17.9172971926871	15.8233463480058	-2.0939508446813	0.00010573953781315
O75592_MYCBP2_S_3476	15.2007836874115	14.7782261995397	14.9544445643532	13.604272085012	13.5370671255296	13.6456156652951	14.9778181504348	13.5956516252789	-1.38216652515588	0.00525865393721608
Q92945_KHSRP_T_100	12.0293217407908	12.1213040575866	11.8389328879311	11.3673055896171	11.0154933894441	11.3112255366245	11.9965195621029	11.2313415052286	-0.765178056874261	0.00618334308425943
Q14CW9_ATXN7L3_S_131	16.3240222859963	16.3015756793388	16.1379453495672	15.3387240506969	14.0164929087765	14.4480429391741	16.2545144383007	14.6010866328825	-1.65342780541823	0.0483833845425532
Q86UU1_PHLDB1_T_580	14.0576533399639	13.8441509210622	13.9711460796759	12.9122369280695	12.9864475558779	12.9790959409278	13.9576501135673	12.9592601416251	-0.998389971942258	0.00142234540128642
Q9NYZ3_GTSE1_S_305	14.6226810304748	14.5252746019781	14.463320836595	13.9242516688966	13.9150329406067	13.9154615352732	14.5370921563493	13.9182487149255	-0.618843441423795	0.00541420330846977
Q9UKN5_PRDM4_S_760	12.0308050546105	12.32025024295	12.5304603494297	11.915504156638	11.2670143809412	11.3471254762447	12.2938385489967	11.5098813379413	-0.783957211055442	0.0404558929815011
Q5JSZ5_PRRC2B_T_1134	14.5687221255407	14.4060956538563	14.3315705521285	13.551840723848	13.7706195229321	13.6971897117103	14.4354627771752	13.6732166528301	-0.762246124345042	0.00135226784334651
O43768_ENSA_S_108	15.1924469403233	14.9918040916933	15.1418467287175	14.2097402411678	14.2361071758924	14.3139328014906	15.108699253578	14.2532600728503	-0.85543918072773	0.00106845138153125
Q96K30_RITA1_S_248	13.1016146238316	13.1840793487464	13.2485565752536	12.658555954356	12.5461191980492	12.5162844092835	13.1780835159438	12.5736531872296	-0.604430328714267	0.000572318758302796
Q96GY3_LIN37_S_138	16.1109114546116	16.0341447484636	15.9253149204648	15.3738361638079	14.9073698647381	15.0293697283075	16.02345704118	15.1035252522845	-0.919931788895479	0.0132343999214422
P15056_BRAF_S_428	14.9486866188402	14.7381015263636	14.7496758754015	14.1890132965172	14.2021825444505	14.1996940958996	14.8121546735351	14.1969633122891	-0.61519136124606	0.0118986722109859
Q15390_MTFR1_S_290	16.439847112911	16.353559107921	16.3097529157099	15.4773424868297	15.4257597592495	15.3601438703415	16.3677197121806	15.4210820388069	-0.946637673373681	5.53757206027967e-05
Q92934_BAD_S_75	14.5529332152381	14.301925623561	14.4367112800301	13.9629203198763	13.7891934276433	13.7703032445965	14.4305233729431	13.8408056640387	-0.589717708904342	0.00374443689351036
Q15154_PCM1_Y_535	13.1529344159162	13.0074436831932	13.0467245705462	12.4336858812413	11.8415076678493	12.0570865495537	13.0690342232185	12.1107600328815	-0.958274190337049	0.0253395594682058
P56537_EIF6_S_235	11.5730790854813	11.3849023623212	11.6693438266559	11.0167627067103	10.8639757457851	10.9136285652417	11.5424417581528	10.9314556725791	-0.610986085573735	0.00707147767825372
Q5TDH0_DDI2_S_121	15.9184509931056	15.8190079083107	15.8107021951571	14.962506094545	14.1337538708357	14.255432875316	15.8493870321911	14.4505642802323	-1.39882275195887	0.0305767055331446
Q9H4L5_OSBPL3_S_22	13.707574829927	13.6816440953034	13.8865384240311	13.0861225167079	13.1826259415152	13.0698499127728	13.7585857830872	13.1128661236653	-0.645719659421887	0.00273286323983546
O00257_CBX4_S_415	13.333015547506	13.1148842630071	13.2237539964937	12.5346901748353	12.6537483600349	12.2982017759	13.2238846023356	12.4955467702567	-0.728337832078909	0.00724192356441933
Q66K14_TBC1D9B_S_427	14.6079082008156	14.5155366885297	14.4270898743738	13.5322499506734	12.4466878942647	13.1557815964802	14.5168449212397	13.0449064804728	-1.47193844076693	0.040566548246083
O60271_SPAG9_T_595	14.115693952197	13.9316945268948	14.0058101193428	13.0876586044353	13.2830386473853	13.3049388815157	14.0177328661449	13.2252120444455	-0.792520821699423	0.00108114727905105
Q96RT1_ERBB2IP_S_1179	13.0081484599101	13.0404619212511	12.9399858919005	11.9680021479344	11.8713198090888	11.7099421690575	12.9961987576872	11.8497547086936	-1.14644404899365	0.00154820524623228
Q96EQ0_SGTB_S_297	13.2338443314601	12.7259922668441	12.6043534407375	12.0233311288753	12.0587222116581	11.9314647657287	12.8547300130139	12.0045060354207	-0.850223977593194	0.0432372578051919
Q8N5S9_CAMKK1_S_52	14.1689854409787	14.1607050241273	14.286416752042	13.434955453955	13.5914910232793	13.6168327646661	14.2053690723827	13.5477597473001	-0.657609325082536	0.00113467533218926
O15400_STX7_S_129	16.7073860960753	16.5149043183556	16.5481102703311	15.674635070729	15.6619394974089	15.5736135362426	16.5901335615873	15.6367293681268	-0.953404193460548	0.000691090643465921
P15822_HIVEP1_S_571	8.93091470719705	9.06252115178505	8.88306317721185	8.24903715183937	8.57900124558624	8.24952449304214	8.95883301206465	8.35918763015592	-0.599645381908731	0.0175447237273019
Q05209_PTPN12_S_606	13.4241006625511	13.092788384549	13.1892646978221	12.6955825312757	12.5795423952783	12.4273613412138	13.2353845816408	12.5674954225893	-0.667889159051493	0.00691352195572527
O75362_ZNF217_T_322	13.9006781587434	13.7924325437932	13.6465970910954	13.2058081975382	12.8208683833867	12.9770024130964	13.7799025978773	13.0012263313405	-0.778676266536859	0.00673007405543462
P49023_PXN_T_136	15.2581979524896	15.176094794484	15.3177275689468	14.1248293081149	14.1846693258869	14.3477532840618	15.2506734386401	14.2190839726879	-1.03158946595224	0.000548321308005051
Q7L2J0_MEPCE_S_370	13.8293263358417	13.845523304437	13.7530475865451	12.951120237003	12.9413524691533	12.899477970867	13.8092990756079	12.9306502256745	-0.878648849933455	8.29936827087896e-05
O95983_MBD3_S_86	15.7247270015344	15.5204711418574	15.5394644949155	14.9993264711117	14.758998813288	14.8119211466386	15.5948875461024	14.8567488103461	-0.738138735756351	0.00173341954016039
Q86W56_PARG_T_199	13.1756586998285	13.2524677969236	13.2593779062244	12.8414641532193	12.4367665536169	12.5513373826435	13.2291681343255	12.6098560298266	-0.619312104498915	0.0307829193106582
O60343_TBC1D4_S_751	14.9109705784522	14.7817670269291	14.8150402591875	14.1712739545733	14.1228462988218	13.9307438419795	14.8359259548563	14.0749546984582	-0.760971256398074	0.00263040050714109
Q00987_MDM2_T_168	15.7844048056876	15.6218996104474	15.6786298829846	13.3340950608715	12.9906733018107	13.0007758218816	15.6949780997066	13.1085147281879	-2.58646337151865	0.000455821169798439
Q96RK0_CIC_S_173	13.4128344401193	13.4613674132239	13.3066687743718	12.4797144724416	12.5561080601407	12.4015775871818	13.3936235425717	12.4791333732547	-0.914490169316968	0.000138550034296423
Q9UPU9_SAMD4A_S_168	13.2378074737231	13.2543288500043	13.1135338647567	12.3674098946485	12.4004172285964	12.5278489016817	13.201890062828	12.4318920083089	-0.769998054519164	0.000326343403950689
Q9NZN5_ARHGEF12_S_1288	15.1601471753897	14.9881637409848	15.1260627858188	13.1372850138484	13.0748758189113	13.0691595306471	15.0914579007311	13.093773454469	-1.99768444626214	0.000123778927530815
Q5W0B1_RNF219_T_524	13.4823037823232	13.3501308053331	13.2364211580901	11.9806033809731	12.1141746037994	11.9850393127329	13.3562852485821	12.0266057658351	-1.32967948274704	0.000294076319841942
Q13443_ADAM9_S_817	13.9044464645057	13.8152119170097	13.728573377669	13.0853300796399	12.8938355706611	13.1735797784456	13.8160772530615	13.0509151429156	-0.76516211014593	0.00290490806963177
P35658_NUP214_S_656	13.7883105037009	14.0218557884135	14.093067557854	13.4771310520458	13.216766545451	13.3307206069856	13.9677446166562	13.3415394014941	-0.626205215162027	0.00693043142857684
Q9UHY1_NRBP1_S_2	17.6371271993919	17.574147569913	17.6304717344082	17.1227550908478	16.8167728595712	16.9079201282058	17.6139155012377	16.9491493595416	-0.664766141696113	0.014697871954658
Q7Z7K6_CENPV_S_18	11.9041077197613	11.9478850220667	11.7913048459102	11.4149107405247	11.0901122737967	11.3042018955895	11.8810991959127	11.269741636637	-0.611357559275739	0.0113432883941194
Q6ZN55_ZNF574_S_728	14.1000709493511	14.2345203689241	14.1545681992521	13.0772541458156	12.9459453697916	13.1826590930216	14.1630531725091	13.0686195362096	-1.09443363629955	0.000597378690746445
P62753_RPS6_S_240	18.194602975158	17.8971927769018	17.9374275835117	15.3708607435012	15.8456221992122	15.5973078299464	18.0097411118572	15.6045969242199	-2.40514418763725	0.000287718271129855
Q9BW71_HIRIP3_T_358	14.8672304688593	14.8734180888594	14.8971096430738	14.4454302475446	14.0060937232831	14.3511795087045	14.8792527335975	14.2675678265107	-0.61168490708676	0.0439242919171349
Q15648_MED1_S_1453	13.6031626795344	13.3685762386872	13.510724195047	12.7371617530393	12.9862775125248	12.9102324074991	13.4941543710895	12.8778905576877	-0.616263813401805	0.00364631969602287
A8CG34_POM121C_S_373	15.3590288562726	15.4040914924572	15.3465035245519	14.7170745365587	14.5134774703784	14.5153489947114	15.3698746244272	14.5819670005495	-0.787907623877768	0.00486959792119561
Q9Y4F5_CEP170B_T_423	14.0323040660918	14.0333822564564	13.7127706339083	12.6530046568357	12.6489819521019	12.6191082711841	13.9261523188188	12.6403649600406	-1.28578735877828	0.00639348363456266
O75475_PSIP1_S_102	12.795796163931	12.6457537920612	12.867596462588	13.6433458724372	13.6142887287197	13.5066152370477	12.7697154728601	13.5880832794015	0.818367806541465	0.00103319142096902
Q7RTP6_MICAL3_T_684	13.2538031754912	12.923851144682	13.0138515950665	12.3049568838994	12.3726714120975	12.0299429611221	13.0638353050799	12.2358570857064	-0.82797821937352	0.00456688089032453
Q9H8W4_PLEKHF2_S_226	14.6997893183821	14.6687807210872	14.5874434503833	12.868615091301	12.5620784895368	12.615960342724	14.6520044966176	12.6822179745206	-1.96978652209696	0.000844705500456237
Q92619_HMHA1_S_577	13.8913090544097	13.8167053902703	13.9033261417009	13.0577371477228	13.2564146034188	13.2850746180948	13.8704468621269	13.1997421230788	-0.670704739048157	0.00560162924477321
O75592_MYCBP2_S_3478	11.9238102840164	11.6989562361924	11.8320100639412	10.9175357453211	10.9663769053745	11.0349921174016	11.8182588613833	10.9729682560324	-0.845290605350909	0.00138746707379244
Q8N3F8_MICALL1_T_318	13.4664588855313	13.4520279986521	13.4529919587445	12.8890114696236	12.7105505817781	12.8399310461356	13.4571596143093	12.8131643658458	-0.643995248463519	0.00643952344620845
Q6NZI2_PTRF_Y_7	11.8540891798706	11.7093250777692	11.7395731927951	11.2431490323911	10.9012500462748	11.2144504956645	11.7676624834783	11.1196165247768	-0.648045958701488	0.016610448814192
Q9BQG0_MYBBP1A_T_1161	14.1888978732422	14.2743718288727	14.2920860389054	14.8998508923265	14.9920477723837	15.0825276641967	14.2517852470067	14.991475442969	0.739690195962222	0.000791634640912354
Q3V6T2_CCDC88A_S_1561	15.6894793551035	15.5594900943123	15.4564025869072	14.6554092827175	14.007956226822	14.1170654226794	15.568457345441	14.260143644073	-1.30831370136802	0.0149793100772152
Q5SWA1_PPP1R15B_S_33	14.8058446154945	14.7039078788499	14.821005730248	14.0423852948021	13.7050273543292	13.8417149170426	14.7769194081975	13.863042522058	-0.913876886139489	0.00575002146035805
Q86TB9_PATL1_T_178	13.4696418172395	13.3665383535903	13.2422193815176	14.1374990907828	14.0308536977451	14.1335000193415	13.3594665174492	14.1006176026231	0.741151085173991	0.00202505242434585
O95819_MAP4K4_S_811	10.3412964253658	10.9078776487432	10.717813889638	9.89467477761874	10.2628399672953	9.7712874456931	10.6556626545824	9.97626739686903	-0.679395257713328	0.038624481667124
O00423_EML1_S_160	15.0543669014993	15.2713592497814	15.2480154807197	14.2841130829777	14.294407075107	14.4945687742456	15.1912472106668	14.3576963107768	-0.833550899889994	0.00101029048925768
O94808_GFPT2_T_227	13.8835024500801	13.6026850701693	13.7743833639472	12.3600902694044	12.1642376869526	12.2999833098165	13.7535236280655	12.2747704220578	-1.4787532060077	0.000235920549524728
Q12774_ARHGEF5_S_1004	10.2488763428371	10.0251054124513	10.0370924061114	9.62591748459101	9.50312986667016	9.33192831690014	10.1036913871333	9.4869918893871	-0.616699497746181	0.00570620879649056
Q12789_GTF3C1_T_1064	17.1891102912811	16.9444949339547	16.9732096105691	16.3942157129461	16.228419582145	16.0529740121044	17.0356049452683	16.2252031023985	-0.810401842869815	0.00354588017318335
Q16665_HIF1A_S_657	12.2224930522465	12.3913814297748	12.4205316775438	11.5955720331709	11.6934078997112	11.6247572909612	12.3448020531883	11.6379124079477	-0.706889645240583	0.00241780853363174
Q9H6B4_CLMP_S_301	13.4621187980792	13.3216183749074	13.5019096893521	12.6471312338503	12.7019471763755	12.7570647072607	13.4285489541129	12.7020477058288	-0.726501248284084	0.00102603346228918
Q6GYQ0_RALGAPA1_S_734	14.8346685576909	14.7535352351455	14.7625745964415	13.7696661909517	13.4494591690759	13.6564986247212	14.783592796426	13.6252079949162	-1.15838480150971	0.00408393313154834
Q9P246_STIM2_S_661	11.8410532208082	11.3990283736366	12.1756427475104	10.1930060314974	9.99859709006505	9.75783389263428	11.8052414473184	9.98314567139891	-1.82209577591946	0.00499517292462081
Q13085_ACACA_S_80	12.837982650636	11.652543746683	12.2470100521361	10.4636319390057	10.2306623763512	10.0578005782943	12.2458454831517	10.2506982978838	-1.99514718526797	0.019295980337525
Q9UQ35_SRRM2_S_1565	15.1899403527433	14.7934284053122	15.1442278195368	14.3025996609889	13.7710034445176	14.3298341130005	15.0425321925308	14.1344790728357	-0.90805311969509	0.0187481690609512
Q12789_GTF3C1_S_1073	16.5353665143486	16.3105639449874	16.3200194601807	15.7497495062317	15.6096659287416	15.4408763730811	16.3886499731722	15.6000972693515	-0.78855270382074	0.00275613946660807
Q96RT1_ERBB2IP_S_1015	13.2296750364738	13.2045733978419	13.0379707196732	12.4451214316861	12.4161839279356	12.5247534312318	13.157406384663	12.4620195969512	-0.695386787711827	0.00182188071643705
Q9Y5J1_UTP18_S_206	18.9209633870869	18.6798372904542	18.7466880599883	18.274378714082	17.9861665011899	18.2622579856961	18.7824962458431	18.174267733656	-0.608228512187171	0.00814466732690269
Q5VZK9_LRRC16A_S_1151	13.0089537795262	12.9711730649617	12.9850274623702	11.5209714498819	11.6434810442685	11.8119952132054	12.9883847689527	11.658815902452	-1.32956886650075	0.00352712356110957
Q13542_EIF4EBP2_T_46	13.7380922596205	13.6313984990841	13.686456857245	12.5272403855997	12.0368136695142	12.2479047836219	13.6853158719832	12.2706529462453	-1.41466292573794	0.00767840085625651
Q9BXF6_RAB11FIP5_S_357	13.6488069497258	13.6536096308402	13.7233250059842	12.9918443793947	12.8539663774014	12.9240630584648	13.6752471955167	12.9232912717536	-0.751955923763095	0.000300246117797417
Q9H9C1_VIPAS39_S_121	14.0042204663182	13.8538212288216	14.0484044144881	13.1063246051486	12.9623482608329	12.8361277782942	13.9688153698759	12.9682668814252	-1.00054848845071	0.000739089845948352
Q7RTP6_MICAL3_S_1649	14.7380922596205	14.7951813476329	14.3893521185501	14.0975799273059	14.0027351456235	13.5806485056108	14.6408752419345	13.89365452618	-0.747220715754473	0.0231427674379082
Q6PJI9_WDR59_T_832	12.7600129784333	12.5974163117125	12.8059118680955	11.3970891213254	11.524865302658	11.4319125639649	12.7211137194138	11.4512889959828	-1.26982472343101	0.00024861246400136
Q9H410_DSN1_S_28	13.4320198468125	13.3100007093088	13.3551104027316	12.8758920716149	12.490082117317	12.5730767241222	13.3657103196176	12.6463503043514	-0.719360015266242	0.0185166346857726
P35269_GTF2F1_S_433	11.7460943837055	11.8680621867783	11.6468743212468	12.6436904069123	12.6336951331318	12.5837256209227	11.7536769639102	12.6203703869889	0.866693423078736	0.00313194470264021
Q6ZRV2_FAM83H_S_1098	15.1309324781382	15.1416530415193	15.0369785114894	14.1971784757142	14.0430761351076	14.1453893879404	15.1031880103823	14.1285479995874	-0.974640010794889	0.000117312493995606
Q13769_THOC5_T_30	14.8824997661239	14.6003024188583	14.6548378951843	13.6149640710674	13.6340810933169	13.6792978781639	14.7125466933888	13.6427810141827	-1.0697656792061	0.00475604945092928
P29353_SHC1_Y_427	15.4769043855131	15.2496717081804	15.5778849912382	14.0125171569464	12.6594236414402	13.1177503817621	15.4348203616439	13.2632303933829	-2.17158996826098	0.0263208197971796
Q2PPJ7_RALGAPA2_S_486	14.1639640914123	13.9524777001307	14.0485658349124	13.0159312300918	12.8492368375962	12.8708550437288	14.0550025421518	12.9120077038056	-1.14299483834617	0.000165482649482152
O00257_CBX4_T_417	13.8091652053719	13.6414411136518	13.6070302185074	12.8979747553128	13.0425128981773	12.9311140910651	13.6858788458437	12.9572005815184	-0.7286782643253	0.00112561490306484
Q99959_PKP2_Y_130	13.420618191561	13.3871658083304	13.5024990014966	12.5723232478695	11.6367077029076	12.1372713753029	13.4367610004627	12.1154341086934	-1.32132689176929	0.0375457949709287
Q5JSZ5_PRRC2B_S_1132	13.4963045501773	13.3026252574579	13.2340527474406	12.5947035903409	12.7902435856093	12.4935070210267	13.3443275183586	12.6261513989923	-0.718176119366303	0.0037273490103811
O95251_KAT7_S_53	13.8552578271932	14.0077869504449	13.9679919012981	14.7306693565234	14.7781149121198	14.6366228003631	13.9436788929787	14.7151356896688	0.771456796690019	0.000248784907114142
P62753_RPS6_S_246	16.4324929658897	16.1722536008531	16.2298345924558	14.4762547776854	14.7923956435557	14.615984583792	16.2781937197329	14.6282116683444	-1.64998205138851	0.000189679563953068
O75385_ULK1_S_539	12.3619163666542	11.9006781186332	12.0875164924044	10.9579244323965	11.1015308816419	10.9663748819224	12.1167036592306	11.0086100653202	-1.10809359391038	0.00836420163465651
Q9BVA0_KATNB1_S_354	14.3572770746428	14.1313006487703	14.1244174241552	12.2306753877023	12.1543832658954	12.0364780682364	14.2043317158561	12.1405122406114	-2.06381947524473	5.08667416218136e-05
Q96B36_AKT1S1_T_246	16.5068034377956	16.3718658012493	16.4262825985309	12.3684264736977	12.7027063382243	12.8974849675097	16.4349839458586	12.6562059264772	-3.77877801938136	0.000940312362226106
Q16204_CCDC6_S_367	12.6472560392022	12.1282969103525	12.1454734909691	11.5795894294216	11.428418515535	11.7051190758364	12.3070088135079	11.5710423402643	-0.735966473243639	0.032676223884199
P35568_IRS1_T_446	12.6336310057147	12.3990782205759	12.4662238878791	11.8861386969696	11.8203385301253	11.8598633002458	12.4996443713899	11.8554468424469	-0.644197528942975	0.00787486521790614
Q13459_MYO9B_T_1353	13.9186769268151	14.0072147929752	14.0887571422159	12.8318771031831	12.7584014835737	12.8394328277762	14.0048829540021	12.8099038048443	-1.19497914915775	0.000205982286287892
Q76N89_HECW1_S_1075	15.474846671024	15.3961218133392	15.4155276834143	14.2430921897347	14.2202892192117	14.0959294997584	15.4288320559258	14.1864369695683	-1.24239508635757	0.000155878818723052
P27816_MAP4_S_865	15.1969478524409	15.0842187124035	15.0819124412483	14.6984356047564	14.3917129022885	14.4620004602607	15.1210263353642	14.5173829891019	-0.603643346262345	0.0129429391788663
Q96PU5_NEDD4L_T_344	14.0062384060117	13.7327717308643	13.8189726662919	13.2175144641655	13.0610384100669	13.0156076816838	13.8526609343893	13.0980535186387	-0.754607415750591	0.00227982246847007
Q9UHY1_NRBP1_S_11	14.5431526844149	14.4581413763416	14.561039132151	14.0251338673661	13.8396473258238	13.6717380900039	14.5207777309692	13.8455064277312	-0.675271303237933	0.0153870770144057
Q13671_RIN1_S_611	12.9957494879998	12.9788807432247	13.2013225227132	12.5549809302085	12.3441751126864	12.3075979233556	13.0586509179792	12.4022513220835	-0.656399595895763	0.00341910673938308
Q5SW79_CEP170_S_1160	14.3670734223028	14.3598952760487	14.3047103797918	12.8169655410347	12.7599938135472	12.8471978993095	14.3438930260478	12.8080524179638	-1.535840608084	2.30945188421108e-06
Q9NZL4_HSPBP1_S_351	15.5279045707997	15.5277273409996	15.5658401184148	15.120697223719	14.8159757464282	14.8736963938169	15.540490676738	14.936789787988	-0.60370088875	0.0215069682176164
Q08AD1_CAMSAP2_S_982	14.5518284011087	14.1746760184358	14.4021676996669	13.4952617847099	13.3050050564568	13.3255268725946	14.3762240397371	13.3752645712538	-1.00095946848334	0.00358146763773803
P27448_MARK3_S_543	14.2361637172193	13.9433631320188	13.8514404057098	13.4603595788933	13.4410741807262	13.1855367666625	14.0103224183159	13.3623235087607	-0.647998909555275	0.0131753081181105
P24928_POLR2A_S_1966	14.4877772410638	14.4804558210054	14.2835394448668	13.9013824636881	13.588382435477	13.5450618582927	14.417257502312	13.6782755858193	-0.738981916492722	0.00870463705675069
Q9BQG0_MYBBP1A_S_1159	15.3886563976273	15.3566264007987	15.4586516221649	16.1195559198681	16.1880411670499	16.245579919906	15.4013114735303	16.184392335608	0.783080862077732	9.86285879943463e-05
Q96B23_C18orf25_S_147	15.4919470187307	15.5208147770414	15.4638958626838	13.9298244884552	13.7754932197968	13.9904909096976	15.4922192194853	13.8986028726499	-1.59361634683547	0.000891258196040647
O60716_CTNND1_T_59	16.3343605875069	16.2866156159882	16.3330323920926	15.2954910909501	14.0708721607753	14.5526170809576	16.3180028651959	14.6396601108943	-1.67834275430161	0.0419697149050636
P17812_CTPS1_S_578	16.862782627001	16.7872286706407	16.702010211414	16.164930782734	15.5943760110448	16.008146164026	16.7840071696852	15.9224843192683	-0.861522850416961	0.0297223558150504
Q14669_TRIP12_S_154	16.0689251930095	15.7014089182299	15.7025745056092	13.834859868361	13.84882122505	13.8796652678978	15.8243028722828	13.8544487871029	-1.96985408517992	0.00351147854626821
Q14185_DOCK1_T_1637	13.0822654903589	12.862903192275	12.9056448707073	12.056217380973	11.6556029991562	11.9113390112446	12.9502711844471	11.8743864637913	-1.07588472065584	0.00330204080300405
P41162_ETV3_S_29	13.207090602797	13.0535523330297	13.0664518732651	12.670884307868	12.2454837921747	12.3343348146072	13.1090316030306	12.41690097155	-0.692130631480621	0.0222059974194145
Q9P2D1_CHD7_S_782	15.8469545445329	15.703743938381	15.6620352428781	15.0973952165636	14.6138240571876	14.6654215286883	15.7375779085973	14.7922136008132	-0.945364307784189	0.0162090864297492
P07306_ASGR1_Y_273	14.1423464226833	14.2675624754051	14.0838038804453	13.3159696695581	13.1598885890641	13.0143759680675	14.1645709261779	13.1634114088965	-1.00115951728139	0.0014230394075464
Q9HD67_MYO10_T_1882	12.5918495572024	12.5015717170237	12.6513452891948	11.8020911762864	11.9679086728283	12.0800431872186	12.5815888544736	11.9500143454444	-0.631574509029198	0.00580840482010392
Q16204_CCDC6_S_351	15.5813182904912	15.3267701009284	15.2899370643488	13.7481983017999	13.7646280960573	13.7297919449166	15.3993418185895	13.7475394475912	-1.65180237099823	0.00278228613362132
Q9Y5K6_CD2AP_S_233	16.849672649151	16.6121469554208	16.6002945282105	15.7938856620507	15.9161094732335	15.7740584345625	16.6873713775941	15.8280178566156	-0.859353520978464	0.00232061946656272
Q92597_NDRG1_T_350	14.5235006990228	14.5052695846954	14.3446970969047	13.7161022148725	13.209840937297	13.3604115807567	14.4578224602076	13.4287849109754	-1.02903754923219	0.0121892717943721
Q96N67_DOCK7_S_432	13.8569117920839	13.8932832413556	13.9483151623258	12.6226091601967	12.7400743014285	12.6834447214163	13.8995033985884	12.6820427276805	-1.21746067090794	1.52973276296224e-05
O43597_SPRY2_S_110	13.4644181177386	13.3583579044006	13.4109206830509	12.8333314996267	12.4033919462211	12.5487491785202	13.4112322350633	12.595157541456	-0.816074693607373	0.0184757221502116
P31942_HNRNPH3_T_314	13.403544678202	13.2238379477654	13.255984855828	12.7633980214734	12.4014094828075	12.69762501405	13.2944558272651	12.6208108394436	-0.673644987821504	0.0130910410209203
Q9UHY1_NRBP1_S_6	16.5887439107528	16.5644989740155	16.5620288774033	15.6056820064067	14.5658006607592	14.7279986630935	16.5717572540572	14.9664937767531	-1.60526347730407	0.0381017709492391
P46100_ATRX_S_594	12.2292394151968	11.9557008428408	12.1129319540572	12.9127909138223	13.0606436624039	12.7963785767727	12.0992907373649	12.9232710509997	0.823980313634742	0.001715158155886
Q5VZK9_LRRC16A_S_1146	13.0089537795262	12.9711730649617	12.9850274623702	11.5209714498819	11.6434810442685	11.8119952132054	12.9883847689527	11.658815902452	-1.32956886650075	0.00352712356110957
Q00537_CDK17_S_105	14.6172952683089	14.7045130361746	14.6463838008761	13.9560703467401	13.0113026858916	13.2919641979001	14.6560640351198	13.4197790768439	-1.23628495827593	0.0466375136795176
Q09666_AHNAK_S_5864	15.2753243021279	15.0436619796001	15.0557709727856	14.2575853644908	14.2009211805506	14.2026510186696	15.1249190848378	14.2203858545703	-0.90453323026752	0.00471590341834971
P48634_PRRC2A_S_1325	13.7676568670786	13.7100083337805	13.7185242219484	13.2160672246716	12.8857144048126	12.9909396077325	13.7320631409358	13.0309070790722	-0.701156061863598	0.0162176717484374
Q9P273_TENM3_S_43	14.2905948880826	14.004350596996	14.0248051764666	13.5254887624444	13.3145328139307	13.3016270116521	14.1065835538484	13.3805495293424	-0.726034024505989	0.00413166697061205
O00571_DDX3X_Y_69	13.3449893446227	13.0636190824957	13.4690005077847	12.5320405964213	12.1996424157342	12.3701599470588	13.2925363116344	12.3672809864048	-0.925255325229617	0.0044435039258753
Q9UHB7_AFF4_T_834	13.5963062481337	13.3293554299835	13.3319552159827	11.3925350428612	11.3953887782296	11.356963725282	13.4192056313667	11.3816291821243	-2.0375764492424	0.00158475642992477
Q6IE81_JADE1_S_810	12.5733868351733	12.5622805162623	12.6001967976534	12.072271620908	11.7075509528816	11.7868492859807	12.5786213830297	11.8555572865901	-0.723064096439598	0.0217406219541346
Q12873_CHD3_S_1367	13.3655022681931	13.1138671954846	13.4031148264538	12.7702777072049	12.2939797003563	12.4671159281148	13.2941614300438	12.5104577785586	-0.783703651485176	0.0131837498619294
P19174_PLCG1_S_1248	13.6556425209813	13.649529933629	13.7294798145984	13.0342945989292	13.0657490943656	13.0103241237921	13.6782174230696	13.0367892723623	-0.641428150707297	0.000108873337790618
Q9C0B5_ZDHHC5_S_585	14.831554666163	14.689714994675	14.6996737379196	13.0409473546484	12.8951041573113	13.0253689606221	14.7403144662525	12.9871401575273	-1.75317430872525	1.12594795471254e-05
A8K7I4_CLCA1_S_316	14.3637241181191	14.2336541455172	14.3204372959683	13.0171450250956	12.9171554702508	12.9007520496392	14.3059385198682	12.9450175149952	-1.36092100487301	1.37305111157403e-05
P61011_SRP54_S_453	13.6255947012834	13.3726433932889	13.5264558505036	12.9008240789448	12.5080655514685	12.7529701415605	13.5082313150253	12.7206199239913	-0.787611391034057	0.00714215177263704
Q13131_PRKAA1_S_498	12.8750773704859	12.6205161298673	12.9100046789532	11.6362647225343	11.3883708493791	11.5069290028255	12.8018660597688	11.510521524913	-1.29134453485582	0.000496380550509083
Q92597_NDRG1_T_335	15.3659601288631	15.3308880757826	15.4133357084123	14.9356308901804	14.6414367810799	14.7568503611391	15.3700613043527	14.7779726774665	-0.592088626886184	0.0148625143582382
Q92597_NDRG1_S_333	17.1636889816879	17.1904673678285	17.1767785279677	16.589202459045	16.2494607073886	16.3264419415294	17.1769782924947	16.388368369321	-0.788609923173698	0.0161564293285697
Q02880_TOP2B_S_1476	11.2827409528439	11.0516668814721	11.1024898335624	10.3974466982161	10.2638379405583	10.5994304240341	11.1456325559595	10.4202383542695	-0.725394201689966	0.00515014392881931
Q8N122_RPTOR_S_721	12.5645544169008	12.5464581676025	12.6255865978029	11.6654015457085	11.596178524506	11.6588536612234	12.5788663941021	11.6401445771459	-0.938721816956113	9.14199852360124e-06
Q14493_SLBP_S_111	15.5351538506939	15.1899182549537	15.3910716978776	13.1506647494499	13.2628399672953	13.1633486177946	15.3720479345084	13.1922844448466	-2.17976348966176	0.000759350142293458
O75369_FLNB_Y_2502	14.8113245154308	14.6964740270791	14.9772642442782	13.7894576319435	13.000342057896	13.2222900774163	14.8283542622627	13.3373632557519	-1.49099100651078	0.0157268192549145
Q16204_CCDC6_S_325	16.1654762578689	16.093895478923	16.1127717880797	15.6439810438899	15.3076386514423	15.5068342266067	16.1240478416238	15.486151307313	-0.637896534310894	0.018774645576005
Q9UPP1_PHF8_S_802	11.9631850936141	11.4784993363804	11.3583955969863	12.4471213857687	12.8483015409405	12.5764690133381	11.6000266756603	12.6239639800158	1.02393730435549	0.0139840573243618
Q13480_GAB1_S_651	12.1265431607123	12.8500702778695	12.2115225842947	11.2875345393698	11.6913231133995	11.5094366754454	12.3960453409588	11.4960981094049	-0.899947231553897	0.039658673671068
Q05682_CALD1_T_546	13.1510165388922	12.7996252130544	12.9636329153649	12.2455911503548	12.1196974167105	12.1030207989458	12.9714248891039	12.1561031220037	-0.815321767100196	0.00691107411469426
Q14004_CDK13_S_490	12.457791260256	12.3410783685994	12.5337620559472	13.3208254166132	13.2832847360923	13.2274558770786	12.4442105616009	13.2771886765947	0.832978114993804	0.00109208727260846
Q15751_HERC1_S_4857	14.5763071877077	14.4736674886961	14.7374620363185	14.2326807226729	13.6194146280058	13.9187078587151	14.5958122375741	13.923601069798	-0.672211167776126	0.0463437277200738
Q13541_EIF4EBP1_T_46	17.7638179454171	17.710770335092	17.76125358368	16.5950724640614	16.6419586132685	16.5749126061777	17.7452806213964	16.6039812278359	-1.14129939356048	2.07295631857972e-06
Q8WXE1_ATRIP_S_221	15.7365076348785	15.4474259048009	15.5546886328002	14.8958340635084	14.8536453424008	14.8757731253851	15.5795407241599	14.8750841770981	-0.704456547061771	0.0126773691606375
Q96HA1_POM121_S_396	14.8816397677299	14.7990114509399	14.7646542617512	13.9210486263061	13.7797074474271	13.8028350791344	14.815101826807	13.8345303842892	-0.980571442517798	8.83782317744036e-05
P98177_FOXO4_T_32	13.9848634466338	13.812781720707	13.9125787809795	12.5350152264254	12.5489107766247	12.5577119331983	13.9034079827734	12.5472126454161	-1.35619533735733	0.00114241986800649
Q9UJK0_TSR3_S_281	15.3061329107667	15.2461776186089	15.4316765526239	14.7851696943234	14.4370015956715	14.5112494097342	15.3279956939998	14.5778068999097	-0.75018879409015	0.00813163391351664
Q12802_AKAP13_S_2563	13.7828958574578	13.5056747304379	13.8068091793261	12.9057879173344	12.8965526060336	12.8769975020166	13.6984599224073	12.8931126751282	-0.805347247279109	0.013567589724319
Q96ST2_IWS1_S_720	14.0518886559054	14.0288793589045	13.8494034851494	12.9089264539503	12.8750799161427	12.9874772802087	13.9767238333197	12.9238278834339	-1.05289594988584	0.000687413634307503
Q53EU6_AGPAT9_S_68	12.6723590401244	12.5921718434867	13.0964129572829	12.3155913144509	12.0527439860097	12.0772287207761	12.786981280298	12.1485213404123	-0.638459939885751	0.0356389181127323
Q7L2J0_MEPCE_T_368	13.726643921484	13.7714072041931	13.7722346064652	12.9272972729909	12.8162840157361	12.6912887346294	13.7567619107141	12.8116233411188	-0.945138569595247	0.00371536046890449
Q5VZ89_DENND4C_S_1048	15.8371351252961	15.6766667142227	15.7733093852524	14.7964953010636	14.8964520662906	14.7016282137035	15.7623704082571	14.7981918603526	-0.964178547904512	0.000233261571883026
Q9ULG1_INO80_S_1490	15.4589512380294	15.368098867578	15.312796878842	14.7753275904367	14.2866181755108	14.3606141394061	15.3799489948165	14.4741866351179	-0.905762359698603	0.0206527047382579
Q86SQ0_PHLDB2_S_415	15.4298316933242	15.4033244590762	15.5431238011308	13.9361935466163	13.9595599975619	13.8688831071003	15.4587599845104	13.9215455504262	-1.53721443408426	3.06511158450946e-05
P62753_RPS6_S_244	17.1166485521899	16.9317914384258	17.030720847482	16.048523291947	16.5033101104163	16.421078139621	17.0263869460326	16.3243038473281	-0.702083098704467	0.0256665744452258
Q4LE39_ARID4B_S_1029	10.7167337371527	10.4422407673286	10.6752101520703	10.136107022551	9.94351451077035	9.93652834619004	10.6113948855172	10.0053832931705	-0.606011592346727	0.00593856748424338
Q9Y2V2_CARHSP1_S_52	16.8929696424885	17.0638667092424	16.7735779548883	15.683118678346	15.6286440216968	15.6330338560829	16.9101381022064	15.6482655187086	-1.26187258349778	0.00326641390824421
P49815_TSC2_T_1422	13.8542840201762	13.7672616644528	13.7148063264161	13.281375599113	13.0288187502445	13.2109881797853	13.7787840036817	13.1737275097142	-0.605056493967457	0.00534393623609503
Q9P2R6_RERE_S_615	11.8326131546712	11.5302100539712	11.497848683348	12.933827152698	12.7228727206897	12.8665009937896	11.6202239639968	12.8410669557258	1.22084299172903	0.00161828482950913
Q9UHB7_AFF4_S_836	16.9399831711322	16.6580996333265	16.7490390765689	14.7233430498393	14.7702080649705	14.5661489359156	16.7823739603426	14.6865666835752	-2.0958072767674	6.40647550075987e-05
Q00987_MDM2_S_166	15.7399124289557	15.9005856961575	15.581264160215	15.2204262491487	15.0518595558655	14.8635739613472	15.7405874284427	15.0452865887871	-0.695300839655641	0.00758277622972193
Q9P289_STK26_S_304	12.638526418996	12.3429970532039	12.1797752783304	11.7757697205285	11.1187324493738	11.6834909875925	12.3870995835101	11.5259977191649	-0.861101864345178	0.0314425581701972
Q93100_PHKB_S_27	14.5332080423694	14.4282283046864	14.4712902134633	13.7965437177106	13.5238503190482	13.7643226553521	14.477575520173	13.694905564037	-0.782669956136042	0.00652136631773318
Q86WR7_PROSER2_T_45	12.0154150523867	11.8193152540874	11.8840621281634	10.5339004587917	10.1576420007089	10.3667353379711	11.9062641448792	10.3527592658239	-1.55350487905526	0.0010045105532124
P41440_SLC19A1_T_222	14.820278702817	14.6170596484936	14.7851278441483	13.9296214144613	13.8279497060001	13.9811017443136	14.740822065153	13.912890954925	-0.827931110228002	0.000706447233344367
O75581_LRP6_Y_1541	11.0210493643291	11.0959437689401	11.1339877527976	10.7041145567865	10.2184887437977	10.2021021032369	11.0836602953556	10.3749018012737	-0.708758494081913	0.0451760818059129
Q6IQ23_PLEKHA7_Y_1011	13.7465143211385	13.8526387291159	13.8099549030178	13.2867626613917	12.9436118238123	13.1183323414007	13.8030359844241	13.1162356088682	-0.68680037555583	0.0138242160717773
Q7Z2W4_ZC3HAV1_S_387	14.7497123309693	14.8118927422366	14.8227528205335	14.1823587872979	14.049329620906	14.2481237695664	14.7947859645798	14.1599373925901	-0.634848571989703	0.00374852952897415
Q13439_GOLGA4_S_89	15.1730524577741	15.0448571870921	15.1133101067711	14.6681667001313	14.3484150456514	14.550018486222	15.1104065838791	14.5222000773349	-0.588206506544203	0.01440144042676
Q6BDS2_UHRF1BP1_S_432	12.905029671851	12.9520530658256	12.9304700327993	11.8172901047019	11.8695590014463	11.9644341642651	12.9291842568253	11.8837610901378	-1.04542316668753	0.000712952258616803
Q6ZRV2_FAM83H_S_1025	13.5188989927773	13.5623027733769	13.5571868066554	12.5080437985628	12.5525394285864	12.5712775718505	13.5461295242699	12.5439535996666	-1.00217592460329	4.31755645981438e-06
Q9ULD4_BRPF3_S_982	12.850479879735	12.7994552743016	12.8087546178644	11.1612317793078	11.2215738987631	11.0632867946569	12.8195632573003	11.1486974909093	-1.67086576639106	0.000234677373716888
O75962_TRIO_S_1651	13.8027182959832	13.8593569737796	13.9250292056369	13.3488294346589	12.8526610803192	13.1392123988094	13.8623681584666	13.1135676379292	-0.748800520537385	0.0290883796849574
Q7Z2Z1_TICRR_T_1405	12.5147387069532	12.5206200604866	12.2276371235522	11.7059716526517	11.482948711254	11.5138666801355	12.4209986303307	11.5675956813471	-0.853402948983584	0.00287006599900527
O60343_TBC1D4_T_642	15.4314323106444	15.2132459440363	15.1441900551224	14.317812731095	14.2805600406112	14.4098786312346	15.2629561032677	14.3360838009803	-0.9268723022874	0.0031949186007527
Q9P246_STIM2_S_680	14.8824042360589	14.5804939377782	14.9368063734133	13.6315607610412	13.1896502917047	13.3837207165575	14.7999015157501	13.4016439231011	-1.39825759264899	0.00127550981280208
Q8TBN0_RAB3IL1_S_68	13.5096513111781	13.4727796945464	13.5626223987967	12.0385421397014	11.9478288980239	11.9665650079148	13.5150178015071	11.9843120152134	-1.5307057862937	2.3533160579406e-06
Q96T37_RBM15_S_722	14.815183130008	14.7244913282995	14.6695537495432	13.9578897984336	13.8398564726842	13.7124383781663	14.7364094026169	13.836728216428	-0.89968118618888	0.00111014212151843
Q9BST9_RTKN_S_520	13.9375577318555	13.7811934287342	13.820202303182	13.1832330177414	13.1234821236221	13.2092378330218	13.8463178212572	13.1719843247951	-0.674333496462113	0.000946410086286017
Q5SYE7_NHSL1_S_1495	11.5596160858127	11.3835929730784	11.2942250102578	11.0107653514833	10.5397217686591	10.649741922478	11.4124780230497	10.7334096808735	-0.67906834217618	0.0232702394152929
Q9P2Y4_ZNF219_S_698	13.4636520849555	13.1476806772224	13.0881133938398	12.643410478919	12.594667291186	12.6598181160848	13.2331487186726	12.6326319620633	-0.600516756609334	0.0326430474722524
P57078_RIPK4_S_424	14.7517009561954	14.6951044520205	14.5928771275985	14.0268683227551	13.4818501886377	13.6397856250324	14.6798941786048	13.7161680454751	-0.963726133129722	0.020428026983906
O15439_ABCC4_S_668	14.0308567705978	13.8391535772411	14.0155701319764	14.949205116291	14.8723323235943	14.8629766069707	13.9618601599384	14.8948380156186	0.932977855680205	0.00124068893745749
Q8N122_RPTOR_S_722	15.3240047004109	15.199072783709	15.478796604312	14.7682843935845	14.4067558946031	14.5084445761726	15.3339580294773	14.5611616214534	-0.772796408023916	0.00571566201752954
Q9Y4H2_IRS2_S_577	15.3022105065488	15.3107295607009	15.3575554557548	14.5937231806811	14.7644628420481	14.6350686872255	15.3234985076682	14.6644182366516	-0.659080271016633	0.00303645330548674
P48634_PRRC2A_S_456	14.7369303716893	14.6386995493812	14.7825098740702	13.7455925302639	13.9972138462816	14.0897460760943	14.7193799317136	13.9441841508799	-0.775195780833636	0.00884293472192091
Q13530_SERINC3_S_383	11.9368587427743	11.8268202128949	12.0280177959861	11.4366961876465	11.1970978067668	11.0756784206758	11.9305655838851	11.2364908050297	-0.694074778855342	0.00957623886318214
Q86UU1_PHLDB1_S_430	16.3053670970578	16.0171340415113	16.1976626154826	15.4758617922032	15.225100880284	15.4551063316967	16.1733879180172	15.385356334728	-0.788031583289271	0.00249473452530699
Q86U44_METTL3_T_348	12.4742129371939	12.3028250905548	12.2098492251955	11.8650920697804	11.5721592681965	11.6565929000294	12.3289624176481	11.6979480793354	-0.631014338312685	0.00585305559153615
Q96JH7_VCPIP1_S_1207	13.3157156580222	13.322538502977	13.2887418049882	12.8578716367948	12.3494143251623	12.3540309156106	13.3089986553291	12.5204389591892	-0.788559696139904	0.0423981992384136
Q16513_PKN2_Y_635	13.3876134895574	13.4747912442424	13.7214025590345	12.7963694101763	12.6178787696085	12.8001172653969	13.5279357642781	12.7381218150606	-0.78981394921747	0.00493054479686746
Q9NXX6_NSMCE4A_S_63	13.5784906308696	13.2454847147769	13.583048294053	12.9619708774082	12.0713531868065	12.3229452523873	13.4690078798998	12.4520897722006	-1.01691810769919	0.0457531509118534
Q86UU1_PHLDB1_S_578	13.1479203700553	12.921371795069	12.9977235696704	12.1562900060916	12.226093292396	12.2057146486001	13.0223385782649	12.1960326490292	-0.826305929235653	0.00356014264930031
P52756_RBM5_Y_76	15.3175539366862	15.1311881213702	15.2358187875911	14.736889296056	14.414780664484	14.669987883504	15.2281869485492	14.607219281348	-0.620967667201173	0.0105305028666698
Q96RT1_ERBB2IP_S_1133	14.0228879218033	14.1909622904887	14.0299648304335	12.3493047959317	12.1587489665107	12.3951508157918	14.0812716809085	12.3010681927447	-1.78020348816375	6.73603345276705e-05
Q8TEW0_PARD3_S_1178	14.033336960384	14.1165979929492	14.1763077031142	13.0441970185799	12.8143908405057	12.8856698733086	14.1087475521491	12.9147525774647	-1.19399497468437	0.000370624561954654
Q8IYB3_SRRM1_S_290	12.0866670179107	11.9543106854652	12.0027142417677	10.7360514207555	10.2600919759103	11.100701325214	12.0145639817145	10.6989482406266	-1.31561574108791	0.0299529021493295
Q05397_PTK2_Y_577	12.8212956612365	13.0357406635273	12.8281977057331	13.4962160270206	13.7204439596926	13.6322550733159	12.8950780101656	13.6163050200097	0.721227009844107	0.00171435121893106
O15014_ZNF609_S_467	14.7074669850351	14.6788547719023	14.6354747195693	13.0103813384969	12.7738828882131	12.9231464348315	14.6739321588355	12.9024702205138	-1.77146193832174	0.000666663001329254
P34741_SDC2_S_187	14.8059957173196	14.6558016217014	14.7461469828731	13.5491305308196	13.5010207287077	13.6152571745123	14.7359814406314	13.5551361446798	-1.18084529595152	4.73294138386562e-05
P12270_TPR_T_2137	11.1434469922017	10.7586821805162	10.8963833843254	10.1600280286824	10.3560975519809	10.4325183103123	10.9328375190144	10.3162146303252	-0.616622888689227	0.0139851361257742
P98177_FOXO4_S_197	15.2986354067342	15.1365795605954	15.0869507789357	14.0178429103911	13.9874296363479	13.9648339372537	15.1740552487551	13.9900354946643	-1.18401975409087	0.00184602535430151
Q9UQN3_CHMP2B_S_187	14.6983791122071	14.4077502451935	14.5797012311314	13.0673681420229	13.0301023847302	13.1829863906116	14.5619435295106	13.0934856391216	-1.46845789038908	0.000513454615280034
P35659_DEK_S_19	16.937335885495	16.9295069022956	16.9283334449957	16.2261729372308	15.6735530694241	15.5553374170816	16.9317254109288	15.8183544745788	-1.11337093634993	0.0327743305995046
Q6P4F7_ARHGAP11A_S_886	11.7712005714324	11.9902249766797	11.7284927779293	11.1792873753968	11.1528016400201	11.233788496503	11.8299727753471	11.1886258373066	-0.64134693804051	0.010638603714676
Q9HCI7_MSL2_S_345	15.6279328047134	15.4410550468683	15.527759111226	14.846832510027	14.7819296936596	14.7589539719587	15.5322489876026	14.7959053918818	-0.736343595720786	0.00137664808490388
Q8N4X5_AFAP1L2_Y_459	11.9009045348682	11.6656970874462	11.8463798411351	11.1471453873256	10.7015789540557	10.9034160134586	11.8043271544832	10.91738011828	-0.886947036203217	0.00821086269681366
Q01970_PLCB3_S_1107	14.5923986368373	14.2818927640474	14.1914446036333	13.7913053087676	13.6781426205612	13.6205830117376	14.3552453348393	13.6966769803555	-0.658568354483883	0.0202011882370502
Q32MZ4_LRRFIP1_T_65	11.4015728729891	11.3128080766759	11.2031363119711	10.6678173754518	10.4244076224216	10.6534313187114	11.305839087212	10.5818854388616	-0.723953648350399	0.00248814378558646
Q15154_PCM1_T_530	13.1529344159162	13.0074436831932	13.0467245705462	12.4336858812413	11.8415076678493	12.0570865495537	13.0690342232185	12.1107600328815	-0.958274190337049	0.0253395594682058
Q69YQ0_SPECC1L_T_160	14.0658368313351	13.795370727397	13.9988099679337	13.1767154210456	13.0026230582674	13.1916490961292	13.9533391755553	13.1236625251474	-0.829676650407873	0.00168905786809903
Q15911_ZFHX3_S_2625	14.2975611469307	13.9595084329129	13.8047082131178	13.0623512977	12.237187322851	12.4752898595605	14.0205925976538	12.5916094933705	-1.42898310428331	0.0125633826796038
B1AK53_ESPN_S_633	14.5423064225826	14.3828874247858	14.4674317706027	13.8002186366808	13.7014638653044	13.7378342422172	14.4642085393237	13.7465055814008	-0.717702957922892	0.000517596513459394
Q8IYB3_SRRM1_S_294	13.2186691792714	13.0544387524457	13.1169553506253	12.2802126712188	11.3799960703463	12.1078209807629	13.1300210941141	11.9226765741093	-1.20734452000478	0.0448318800953416
Q9P2N5_RBM27_S_884	13.049933611509	12.8930178042249	13.055457754592	13.9531196941602	13.9892220973127	14.0735969910905	12.9994697234419	14.0053129275211	1.00584320407916	0.000229799586708564
P02545_LMNA_S_406	17.6340381733783	17.4843300142738	17.4789238759414	16.8712425285789	16.8374756361513	16.7415748042714	17.5324306878645	16.8167643230005	-0.715666364863957	0.00051872782060471
Q9C0H5_ARHGAP39_Y_448	13.668774207974	13.8554569376599	14.0802553953222	13.2596239136246	12.5711014445825	12.6816623445035	13.8681621803187	12.8374625675702	-1.03069961274854	0.0223488660856977
Q13191_CBLB_Y_889	12.4232209824345	11.9708042050239	12.2838137214914	11.1744071680556	10.1260226243149	10.9027802899381	12.2259463029832	10.7344033607695	-1.4915429422137	0.027430782366117
P28347_TEAD1_S_7	12.6066596746277	12.7225905506003	12.832666350079	12.2016021717242	11.9945297966306	11.6994564265979	12.7206388584357	11.9651961316509	-0.755442726784777	0.0213358504440418
Q13247_SRSF6_S_310	14.2803358085553	14.2671528903619	14.364476895771	13.810420525379	13.6108613165235	13.7113042730526	14.3039885315627	13.7108620383184	-0.593126493244363	0.00266402718667817
Q66K14_TBC1D9B_S_435	15.9867531151883	15.8941897832473	15.8607320085636	15.3971402091648	15.0653377465798	15.2680061864462	15.9138916356664	15.2434947140636	-0.670396921602817	0.0114973473728832
Q7Z2Z1_TICRR_S_1413	12.5147387069532	12.5206200604866	12.2276371235522	11.7059716526517	11.482948711254	11.5138666801355	12.4209986303307	11.5675956813471	-0.853402948983584	0.00287006599900527
Q8WYL5_SSH1_S_583	12.3131664759772	12.3185382514819	12.2895888338526	11.3867321076835	11.3255372231443	11.303058070047	12.3070978537706	11.3384424669583	-0.968655386812305	0.000179436364648791
Q96HA1_POM121_S_393	15.593653725415	15.4618447316868	15.445809414708	14.6631516125724	14.1614122651093	14.472246797675	15.5004359572699	14.4322702251189	-1.06816573215105	0.0120040479461425
Q63HQ0_AP1AR_T_228	15.343775611568	15.1371773675771	15.0667308358859	14.333160802521	14.3470914046627	14.3587321426983	15.182561271677	14.3463281166273	-0.83623315504966	0.00931224361316078
P52272_HNRNPM_S_468	11.1643412994607	11.2052862270678	11.0864791815332	10.3784236805362	10.4663011128369	10.6122223485354	11.1520355693539	10.4856490473028	-0.666386522051079	0.00328493172375505
Q8N108_MIER1_S_130	14.5515040015279	14.4314852982182	14.5486581877336	13.9336246413784	13.6113636967349	13.9980533605009	14.5105491624932	13.8476805662048	-0.662868596288478	0.0222038457494694
P16144_ITGB4_S_1485	14.3543182637539	14.1292738114775	14.3140059538144	13.7386543075991	13.5793920962793	13.5818900676847	14.2658660096819	13.6333121571877	-0.632553852494246	0.00247385358564284
P28482_MAPK1_Y_187	13.0712612293396	12.947936132228	13.1111865371259	12.2363689827952	12.1517237953372	12.3566445995188	13.0434612995645	12.2482457925504	-0.795215507014088	0.000595964341534676
Q9NU19_TBC1D22B_S_141	13.1378557012302	12.8897045819788	13.4799341640072	12.3382252337313	12.137604012806	12.1258765314174	13.1691648157388	12.2005685926516	-0.968596223087204	0.0185253507325598
Q92597_NDRG1_S_347	15.5751107944974	15.5381476470686	15.45445464394	14.7393244462131	14.3392940907891	14.2967583287859	15.522571028502	14.4584589552627	-1.06411207323929	0.0129383692601682
Q9BXF6_RAB11FIP5_S_482	14.4858293087019	14.5712887917639	14.4917356600195	13.9416942467619	13.8438245130805	13.951448109518	14.5162845868284	13.9123222897868	-0.603962297041646	0.000217419210852279
Q92597_NDRG1_S_332	16.8329394477696	16.8356819386677	16.852550242324	16.1529356377527	15.7799418161853	15.9204509706871	16.8403905429204	15.951109474875	-0.889281068045396	0.0144041625347513
Q92597_NDRG1_S_336	17.0990806503627	17.0983134615561	17.1181055813165	16.4595800783199	16.0757862117489	16.2093262041636	17.1051665644118	16.2482308314108	-0.856935733000963	0.0165422046549548
P56945_BCAR1_Y_327	12.2584482580589	12.28229818629	12.1538106171639	12.9652825816893	13.0444197478886	13.0984822206951	12.2315190205043	13.0360615167577	0.804542496253411	0.00012971868961356
P17844_DDX5_S_6	15.0415736002961	14.9428503257192	15.0510252611349	14.5220962487234	14.1695225648871	14.3606141394061	15.0118163957167	14.3507443176722	-0.661072078044551	0.015168690429918
Q5SW79_CEP170_S_466	16.309938135611	15.8404848367798	15.6932869304494	15.0570906341377	15.0688661574907	14.969916614403	15.9479033009467	15.0319578020105	-0.91594549893623	0.0357049919012287
Q13442_PDAP1_S_176	14.782383991197	14.6652619509504	14.7208455827899	13.6495778261487	13.7058307964349	13.6854328284099	14.7228305083125	13.6802804836645	-1.04255002464794	0.00013290710985625
Q7KZ85_SUPT6H_T_1539	11.1500010927543	10.9597619153067	11.2502698732422	10.4025452865058	10.2852519360437	10.3451380511344	11.1200109604344	10.3443117578947	-0.775699202539764	0.00570514638480122
Q92619_HMHA1_S_578	15.2107854765368	15.1287478699939	15.2205339333143	14.3035539145706	14.2615446916879	14.2768493199465	15.1866890932817	14.280649308735	-0.906039784546687	0.000201157891901311
Q96K30_RITA1_S_246	12.5731974585165	12.4407645177346	12.5032294143991	11.9153614815282	11.9296289845154	11.8997965960603	12.5057304635501	11.9149290207013	-0.590801442848806	0.00289837504944096
O60716_CTNND1_Y_217	11.5284541107648	11.6634163428816	11.493064720492	11.145260822396	10.5792417816205	10.9326719931018	11.5616450580461	10.8857248657061	-0.675920192340026	0.0443847471414146
O95819_MAP4K4_S_710	16.475749261013	16.4673225733385	16.3701549260457	14.6930151339051	14.5550001803188	14.6731716766435	16.4377422534657	14.6403956636225	-1.79734658984328	8.59193524763262e-06
Q9Y6Q9_NCOA3_S_640	11.102631888855	10.9422176134772	10.7098341811802	9.7639884300518	10.4452315284981	9.88946124136535	10.9182278945041	10.0328937333051	-0.885334161199005	0.0322631129594323
Q13435_SF3B2_S_344	14.7100530400244	14.65569731667	14.5859984209435	13.7010761498093	13.7776782941121	13.8171493606825	14.6505829258793	13.7653012682013	-0.885281657678023	5.85789607498602e-05
Q9BZ23_PANK2_S_189	15.5138509401188	15.698855005091	15.6473700039114	14.2851072452136	14.2652868911361	14.0270471707237	15.6200253163737	14.1924804356912	-1.42754488068256	0.000322396249392896
Q96C57_C12orf43_T_211	13.5148373139994	13.5826352091394	13.2747349469943	12.9921149840783	12.7270397443001	12.7811748558115	13.4574024900444	12.83344319473	-0.623959295314396	0.00762680970730011
Q9H8E8_CSRP2BP_S_285	14.2394941120577	14.254597470462	14.2244828793924	14.8929839148031	14.9035730337113	14.781336983703	14.2395248206374	14.8592979774058	0.619773156768444	0.00276367332388697
Q01970_PLCB3_S_1105	12.4968038562807	12.1474433186548	12.1144131289132	11.5400210485914	11.4659759496093	11.308768150572	12.2528867679496	11.4382550495909	-0.814631718358692	0.00895977567368566
Q8TF40_FNIP1_S_686	12.3139033691245	12.2352185575422	12.0543328210598	10.6206415205324	10.5330113069806	10.2974462245536	12.2011515825755	10.4836996840222	-1.71745189855331	0.000208809596536654
Q13247_SRSF6_Y_269	13.8160836575102	13.6675397819748	13.8093834632001	12.9953076668293	12.5411115739973	13.1007879397513	13.7643356342284	12.8790690601927	-0.885266574035681	0.028192225043338
Q8IZQ1_WDFY3_S_2278	12.9241444345775	12.5483696328375	12.9359078702735	11.7282347700237	11.3361321926728	11.2758216883243	12.8028073125628	11.4467295503403	-1.35607776222251	0.00215246801170386
Q92597_NDRG1_S_342	14.9440348382363	14.8950250662641	14.8597342448242	14.1401647447275	13.5936010435027	13.8549316707031	14.8995980497749	13.8628991529778	-1.03669889679707	0.0203511555363005
Q9UQ35_SRRM2_S_1541	18.2067091493586	18.1276202064773	18.1688834730924	17.5894260373711	17.1805775946075	17.428455634947	18.1677376096428	17.3994864223085	-0.768251187334236	0.0200351400950178
Q3B820_FAM161A_S_659	14.6614441019282	14.3536716369929	14.4625941600984	14.0022261926729	13.5922360887327	14.0619883752578	14.4925699663398	13.8854835522211	-0.607086414118692	0.0335490979161259
Q8IZ21_PHACTR4_T_226	12.4731476372683	12.2295114433429	12.5050420673988	12.0440665199442	11.6303377519184	11.604863756988	12.4025670493367	11.7597560096169	-0.642811039719826	0.0258578014776615
Q8TED9_AFAP1L1_S_745	13.4665863377192	13.4181178476372	13.4027360503502	12.4823895895086	12.5335544660153	12.5819397079504	13.4291467452356	12.5326279211581	-0.896518824077452	4.05115549533823e-05
Q13480_GAB1_S_648	12.1265431607123	12.8500702778695	12.2115225842947	11.2875345393698	11.6913231133995	11.5094366754454	12.3960453409588	11.4960981094049	-0.899947231553897	0.039658673671068
P53396_ACLY_S_455	19.1718706853148	19.0420369018287	18.6721359248548	17.0552302921122	16.8761764700018	16.5314872515719	18.9620145039994	16.8209646712286	-2.1410498327708	0.000568531816501324
Q86YS7_C2CD5_T_314	13.8444115470068	13.833401288792	13.8803850393793	12.5098875891727	12.3826973705368	12.3026665530253	13.8527326250594	12.3984171709116	-1.45431545414777	0.00105045567769132
P46527_CDKN1B_S_178	15.891000448922	15.6688840845149	15.7939887601523	14.7339596573358	13.2812378467996	13.8973254082383	15.7846244311964	13.9708409707912	-1.81378346040515	0.0469952079499424
Q9C0B5_ZDHHC5_S_638	15.2717912737154	15.0926034651344	15.1900551114069	14.5521734050665	14.6005916680002	14.5229963786311	15.1848166167523	14.5585871505659	-0.626229466186315	0.00236501425717934
Q96RK0_CIC_S_1422	11.8753654006418	11.8848895233994	11.6145294117247	12.2983797539885	12.2937659654955	12.6381155627843	11.7915947785886	12.4100870940895	0.618492315500838	0.014550686485545
O00571_DDX3X_S_612	15.1161774243266	15.1873625819774	14.9362568699948	13.6964130983918	13.5921615995002	13.7378453809561	15.0799322920996	13.675473359616	-1.40445893248356	0.000342566584886751
Q96IZ0_PAWR_S_231	12.6350151906868	12.7806196023928	12.8110400154923	11.6661224797671	11.8516657749739	11.8966071730554	12.7422249361906	11.8047984759321	-0.937426460258511	0.000635953756277003
Q6GYQ0_RALGAPA1_S_740	14.8346685576909	14.7535352351455	14.7625745964415	13.7696661909517	13.4494591690759	13.6564986247212	14.783592796426	13.6252079949162	-1.15838480150971	0.00408393313154834
Q32P44_EML3_S_156	13.900923397942	13.931642838083	13.9300845852732	13.3648783693114	13.1549212963576	13.2111005148404	13.9208836070994	13.2436333935032	-0.67725021359627	0.00730585391615872
P60484_PTEN_T_366	14.07922642228	14.0346742426123	14.0389947434615	13.6587690398066	13.3031404725856	13.4341553058765	14.0509651361179	13.4653549394229	-0.585610196695058	0.0281457754969911
Q8TDM6_DLG5_S_841	13.7299393247713	13.4151632701918	13.5015559864841	12.9911676455404	12.744705893819	12.8815418724549	13.5488861938157	12.8724718039381	-0.676414389877618	0.00564103251933916
Q7Z401_DENND4A_S_1587	13.9250907744217	13.7653294401757	13.8621332298645	12.7863013882422	12.8316771941113	12.755062903914	13.850851148154	12.7910138287558	-1.05983731939814	0.000330733153915869
Q9Y6X4_FAM169A_S_615	14.0136716140586	13.7908187376901	13.8779344857339	13.4462328595491	13.1961832615439	13.208450287457	13.8941416124942	13.2836221361834	-0.610519476310852	0.00489986931701194
Q5T200_ZC3H13_S_848	14.5097750043269	14.3755595946546	14.2334422871769	13.7269143182449	13.4436911279116	13.7684724130806	14.3729256287195	13.6463592864124	-0.726566342307111	0.0058634100441549
Q9BQI3_EIF2AK1_T_297	13.6283316146788	13.2456233221691	13.6617661871935	12.9366944778222	12.8335688399778	12.9290472761756	13.5119070413472	12.8997701979919	-0.612136843355268	0.037787459754668
Q9NQX3_GPHN_S_305	13.1535045321869	12.8986346408966	13.3104429950748	12.2644206991752	11.9724560883529	12.1105764512866	13.1208607227194	12.1158177462716	-1.00504297644783	0.0034970735333971
Q13535_ATR_S_435	13.3877481007113	13.4422649555613	13.3978028899085	12.4949992573856	12.204848122671	12.4225185459051	13.4092719820604	12.3741219753206	-1.03515000673979	0.00558621827923728
Q09666_AHNAK_S_332	9.93512083968094	10.1490743707057	10.3583955969863	9.47015447568955	9.26657881279028	9.60383739734446	10.1475302691243	9.44685689527476	-0.700673373849565	0.0122677192407589
P15927_RPA2_S_174	13.0395873837066	13.2258065377952	13.2032088161319	12.3973700820573	12.5309143473308	12.4894109678051	13.1562009125446	12.4725651323977	-0.683635780146846	0.00119829701018305
Q8WYP5_AHCTF1_S_1218	15.0593867134578	14.9686058569053	15.0118950952352	14.4018707582341	14.3410682326779	14.4390003687676	15.0132958885328	14.3939797865599	-0.61931610197289	9.41458358934039e-05
Q12965_MYO1E_S_1009	14.6727568055091	14.5241323707788	14.5705689782867	13.6708631789213	13.7370456671005	13.7908704234914	14.5891527181915	13.7329264231711	-0.856226295020443	0.000149327392501426
Q8WWI1_LMO7_S_960	16.627419886998	16.5962455762641	16.6140550355909	15.7472141739643	14.7019586818087	15.0866968755971	16.6125734996177	15.17862324379	-1.43395025582762	0.042334629794642
Q92597_NDRG1_T_346	16.1289408193377	16.1958663356299	16.0646971577182	15.2600804349095	14.9148344136984	14.7617503716365	16.1298347708952	14.9788884067481	-1.15094636414712	0.0119149013980282
Q9H2I8_C10orf11_S_153	13.0323040660918	13.0927421569174	13.1841311205192	12.449143210569	12.4205533578963	12.4364769272375	13.1030591145095	12.4353911652343	-0.667667949275222	0.00337771431829654
Q04637_EIF4G1_S_1209	14.8960012121306	14.8450202487696	14.8106688846426	15.6303932354196	15.3811174365395	15.3721778081449	14.8505634485143	15.461229493368	0.610666044853737	0.0131345193068799
Q86SQ0_PHLDB2_S_414	12.3820295353623	12.6154409251812	12.7484839758163	11.3817321413031	11.4280290565832	11.2664009279649	12.5819848121199	11.3587207086171	-1.22326410350286	0.00263604894343311
Q96B23_C18orf25_S_145	16.3974239576131	16.2526229764077	16.3049299873627	15.0320222009584	14.9692667555939	14.9847248901772	16.3183256404612	14.9953379489098	-1.32298769155133	0.00016868375917827
Q9Y520_PRRC2C_S_924	13.8814007882795	13.6246998993227	13.5370792332068	12.4553880148046	12.8111944630239	12.7173274934047	13.681059973603	12.6613033237444	-1.01975664985861	0.00235426353546332
Q96T23_RSF1_S_1277	16.8585152996452	16.6105361607654	16.6464771192271	16.0232938926436	15.3856729984543	15.9839549695691	16.7051761932126	15.7976406202223	-0.907535572990223	0.0351836771115912
P98177_FOXO4_S_262	13.6309496268329	13.5880018546904	13.3435792638142	11.6661224797671	11.3500605491556	11.4744611776661	13.5208435817791	11.4968814021962	-2.02396217958289	9.47853886059538e-05
Q9UBW7_ZMYM2_S_1056	14.8664096171982	14.4945207146683	14.513475029241	14.0938812116881	13.9560333072878	14.0186365301004	14.6248017870358	14.0228503496921	-0.601951437343708	0.0283526993275671
Q14160_SCRIB_S_1348	12.4002123557502	12.3242457568772	12.2043828761695	11.8387019346554	11.4061628263283	11.4236823002025	12.3096136629323	11.5561823537287	-0.753431309203579	0.0214381306773428
Q68DQ2_CRYBG3_S_177	12.8822609290998	12.9218749447832	12.912419142748	12.3978041865022	11.9786997182775	12.0440290981723	12.905518338877	12.1401776676507	-0.76534067122631	0.0268945677302326
Q9H2H9_SLC38A1_S_56	16.7206303755402	16.6732483012477	16.6904268922276	15.9625772979884	16.1929818732159	16.0644152920934	16.6947685230052	16.0733248210992	-0.621443701905964	0.00902558001535395
Q03135_CAV1_Y_14	14.766321847954	14.0229074628668	14.2619835964495	13.4733804904746	13.1768426617396	13.1052156694861	14.3504043024234	13.2518129405668	-1.09859136185664	0.0211686402628981
Q9BPX7_C7orf25_T_417	12.8693239391793	12.592062834968	12.6255433165188	12.0455665420468	12.0640671934937	12.0524367288603	12.6956433635554	12.0540234881336	-0.641619875421791	0.01773801685353
Q9UMZ2_SYNRG_T_1100	16.0577379431037	15.9242018972348	15.9262376126193	14.6656772395073	14.5848304557405	14.8115507567561	15.9693924843193	14.6873528173346	-1.28203966698467	0.000215917675047957
Q8IZP0_ABI1_S_240	12.8015062866364	11.8965882646089	12.0814707483964	11.1698393589016	11.3309039547062	11.0159457593625	12.2598550998806	11.1722296909901	-1.08762540889048	0.0474091003540558
Q66K14_TBC1D9B_S_432	14.576980276543	14.4545484099132	14.35198121585	13.9121564930988	13.7358436692394	13.8441175797194	14.4611699674354	13.8307059140192	-0.63046405341624	0.00197204458520817
Q96S82_UBL7_S_255	13.3996784691529	13.4680355434745	13.4013463531938	12.6297574870574	12.6026268035825	12.604423977975	13.4230201219404	12.6122694228716	-0.810750699068796	0.000171485274357386
Q6R327_RICTOR_S_1320	13.1569047106189	13.0032361164146	13.0627485192417	12.4109440625195	12.4552315436572	12.5405990568701	13.0742964487584	12.4689248876823	-0.605371561076121	0.00056870147614735
Q70CQ2_USP34_S_3406	14.7228608842895	14.7150123517497	14.6501118347296	13.9986111511987	14.049420052162	14.0686459553275	14.6959950235896	14.0388923862294	-0.657102637360229	3.20329956558844e-05
Q8N556_AFAP1_S_711	15.668580328993	15.6466987544594	15.5595390812607	15.001428299923	14.9045731689617	14.9974394002066	15.6249393882377	14.9678136230304	-0.65712576520729	0.000141090066649475
O43768_ENSA_Y_64	11.507844182447	11.3372593416534	11.5905620003666	10.7388760420494	9.93786690958804	10.4344989765327	11.4785551748223	10.3704139760567	-1.10814119876559	0.0319811491174335
O75400_PRPF40A_S_839	16.0217824664417	15.5226747131888	15.5678405161126	14.1841363264612	12.410731622965	13.3656688846972	15.7040992319143	13.3201789447078	-2.38392028720655	0.0338250514951796
Q9Y2H0_DLGAP4_T_714	14.0435399987717	13.9353081494734	14.0103752197919	13.1631857344465	13.0430034717295	12.9868775472723	13.9964077893457	13.0643555844828	-0.932052204862906	0.00034040503193449
Q8TBZ3_WDR20_S_347	14.0465272111521	14.2048585717984	14.092911040898	12.6350306042252	12.6590206970315	12.5621221910965	14.1147656079495	12.618724497451	-1.49604111049844	4.97257044513876e-05
P22670_RFX1_S_120	13.1614311009243	13.173088246006	13.3448942716902	12.8397736268472	12.5504962402533	12.4610831443622	13.2264712062069	12.6171176704876	-0.609353535719281	0.017822043924905
Q9BUL5_PHF23_S_60	15.1059903287918	15.091485739201	15.1309114154985	15.7343893731612	15.7731405679392	15.7962020849408	15.1094624944971	15.7679106753471	0.658448180849955	2.80779427019692e-05
O14681_EI24_S_47	13.7425199716613	13.8025487993641	13.7170422755005	13.2373965840707	13.2430979050711	13.0265548548995	13.7540370155086	13.1690164480138	-0.585020567494853	0.00832472326954527
Q96SB4_SRPK1_S_33	17.6712093237048	17.1792910185349	17.4266862929173	16.3859053455598	14.8418418571121	15.3737556607493	17.4257288783857	15.5338342878071	-1.89189459057862	0.042558636571908
Q2KHR3_QSER1_S_1348	16.6145373176517	16.5718416544037	16.6343889396653	16.1302563804992	15.7382803227521	15.9543030083031	16.6069226372402	15.9409465705181	-0.665976066722074	0.0252461734740572
P02545_LMNA_S_404	18.2333107194149	18.0087774723107	18.0217816959406	17.476579665609	17.4420819230442	17.3089368550446	18.0879566292221	17.4091994812326	-0.678757147989458	0.00242775792074392
Q07157_TJP1_Y_1066	12.9515761390748	12.8865437353932	13.1684119210026	11.9050875406927	11.7381681249808	12.0219151965486	13.0021772651569	11.8883902874074	-1.11378697774948	0.000717867258804159
O00560_SDCBP_Y_4	13.5788443915582	13.5169728634556	13.6691338732187	12.7732920450091	12.1595199861506	12.3515580809246	13.5883170427442	12.4281233706947	-1.16019367204943	0.0188266421767493
O43149_ZZEF1_S_981	16.7821151886919	16.5965308777803	16.7149843129211	15.57224972221	16.1826712899025	15.9322047991078	16.6978767931311	15.8957086037401	-0.802168189391013	0.0361006811818144
O15541_RNF113A_S_329	14.3638609767295	14.159013489463	14.2486268323838	13.7932476786886	13.2804059493286	13.5664186589223	14.2571670995255	13.5466907623132	-0.710476337212306	0.0279082466237863
Q9UQ35_SRRM2_T_1071	17.3344653431736	17.2098222524982	17.2114973540673	16.7856941887322	16.3892856845657	16.8101874322432	17.2519283165797	16.6617224351804	-0.59020588139931	0.0399930220102179
Q9UQ35_SRRM2_S_2118	13.3462366913902	13.2045733978419	13.3588903349825	14.2313202636905	14.2533246309611	14.2442082945448	13.3032334747382	14.2429510630655	0.939717588327232	0.0024104839776314
Q5W0B1_RNF219_S_526	15.8174583789345	15.6127408013985	15.56072792907	14.5853402690017	14.7072070856315	14.634111477128	15.663642369801	14.642219610587	-1.02142275921398	0.00181424685477001
O43709_WBSCR22_Y_272	12.0705235008783	12.1674806626187	12.010060276971	11.5620613760308	11.1719999516868	11.2965390403189	12.0826881468227	11.3435334560122	-0.739154690810517	0.0136664399703302
Q9Y2H5_PLEKHA6_T_784	15.5609000075978	15.4379955041078	15.5932091378119	14.9048899370733	14.3466499209929	14.5440430058203	15.5307015498392	14.5985276212955	-0.932173928543675	0.0223586515328876
Q29RF7_PDS5A_S_1276	15.2930764342159	15.0028753647629	15.0595002678592	13.9281460627828	13.8951444116408	13.7272134008148	15.1184840222793	13.8501679584128	-1.26831606386656	0.000556139608835242
Q9UQ35_SRRM2_T_2092	16.0492699944095	16.1344852832676	16.1998444128323	15.0534242758039	14.3487457662338	14.769856648797	16.1278665635031	14.7240088969449	-1.40385766655821	0.0171307689989067
Q8IVF2_AHNAK2_S_509	11.3651741592445	11.2775069287602	11.3792865998927	10.4130929808879	10.8054659126495	10.7389031691919	11.3406558959658	10.6524873542431	-0.688168541722698	0.0236088230594008
P31751_AKT2_S_34	13.4551987695151	13.5209865639444	13.4075265485961	13.1051054129593	12.7626217344303	12.7441915977996	13.4612372940185	12.8706395817297	-0.590597712288808	0.0297819428789243
P55196_MLLT4_Y_1189	13.6057109974109	13.3528354970916	13.5748901919869	12.2252182428764	11.5419345310111	11.8924503538823	13.5111455621631	11.8865343759233	-1.62461118623986	0.00723034385115637
Q14CB8_ARHGAP19_S_422	16.412371369969	16.2870533830577	16.4030832655765	14.7315812682978	14.8247726946653	14.8354825146326	16.3675026728677	14.7972788258653	-1.57022384700248	1.0258715832535e-05
Q05209_PTPN12_S_603	12.5605000242809	12.180009194128	12.241852380517	11.7618713494216	11.5382275219788	11.4262834965309	12.3274538663086	11.5754607893104	-0.751993076998179	0.00874277989583928
Q6ZSZ5_ARHGEF18_S_965	13.6295843001938	13.6361642422206	13.5285405029283	12.7369801207677	12.1715014909	12.2216689366184	13.5980963484476	12.3767168494287	-1.22137949901888	0.0182335114228161
Q5TCZ1_SH3PXD2A_S_724	13.5353968923118	13.4351117825884	13.5075571734813	12.2949016959407	12.2988564549744	12.2887440307528	13.4926886161272	12.2941673938893	-1.19852122223787	0.000557891765812529
P25054_APC_S_2207	12.6705456087533	12.677355334316	12.5413297213324	11.7762804577186	11.5819950650339	11.4028707529941	12.6297435548006	11.5870487585822	-1.04269479621835	0.00469173328922028
O95696_BRD1_T_804	16.4335267620135	16.1655113826121	16.1836185940158	15.3372736778729	15.2646755491448	15.209523011345	16.2608855795471	15.2704907461209	-0.990394833426242	0.00283208742891125
P30414_NKTR_T_343	14.5177923957684	14.5936753205308	14.514293413808	14.017261362758	13.6776746688733	14.0096231057798	14.5419203767024	13.9015197124704	-0.640400664231992	0.0243681270930539
O15231_ZNF185_S_64	13.7516486590559	13.7166631758467	13.7612455813147	12.1539336973158	12.0219963540784	12.1403420532031	13.7431858054057	12.1054240348658	-1.63776177054	0.000217385184886627
P29375_KDM5A_T_1343	15.7539479416999	15.9152113550447	15.9723377565725	15.4278464171082	14.8932814725956	15.3368740910187	15.8804990177723	15.2193339935742	-0.661165024198196	0.0425664580716944
O75132_ZBED4_S_389	13.0344722906364	12.8224222864622	12.7575178124918	11.6951255154631	11.1900933067958	11.1954338874924	12.8714707965301	11.3602175699171	-1.51125322661301	0.00427680904520376
Q9UQ35_SRRM2_S_1072	17.1339047892577	17.0279529147494	16.985908541303	16.5785986911226	16.1678575003121	16.6022536609553	17.0492554151033	16.4495699507967	-0.599685464306678	0.041031865638354
Q9H4L4_SENP3_S_73	13.9561038564453	13.9218402504359	14.1128084541499	13.6291703936546	13.1101399624228	13.1975412662655	13.9969175203437	13.3122838741143	-0.684633646229448	0.0381176901867385
Q8WWI1_LMO7_T_932	14.3974072443754	14.2931346878948	14.3810438491407	13.6973469152009	13.5887558198661	13.5843699910128	14.3571952604703	13.6234909086933	-0.733704351777	0.000130874537463156
Q96K21_ZFYVE19_S_463	12.2456715395032	11.7395982206897	11.7535823692019	11.1370861996758	11.0145302344189	11.3914169259111	11.9129507097983	11.1810111200019	-0.731939589796353	0.0273787530270037
P50548_ERF_S_185	11.5645782325921	11.2459282115652	11.5015324032094	11.0666938128909	10.5235639124663	10.4777196960372	11.4373462824556	10.6893258071314	-0.748020475324111	0.0392139645838668
Q13131_PRKAA1_T_490	14.8599714888284	14.7974995385268	14.8290624730556	14.1190565573619	14.0167334304154	14.0900253366707	14.8288445001369	14.075271774816	-0.753572725320957	0.000133087577949432
Q86YS7_C2CD5_S_295	13.9262311239413	13.9142743348736	13.9766366278652	12.9899995330396	13.0582189793784	13.1158488188161	13.9390473622267	13.0546891104114	-0.884358251815334	0.000207488658162869
O75970_MPDZ_S_1287	11.4046626131986	11.4654195952675	11.3311592462848	10.7199671540401	10.5750266000677	10.9409009044739	11.4004138182503	10.7452982195272	-0.65511559872307	0.0162684847290811
Q14669_TRIP12_S_331	14.0005282339868	13.7888227169573	13.9351048503735	13.2395350720964	13.0001175022702	12.9882827789507	13.9081519337726	13.0759784511058	-0.83217348266678	0.00168358136170284
O00571_DDX3X_S_102	15.3691201856853	15.2910880498582	15.4760387921407	14.616829790828	14.302867404406	14.4587602679029	15.3787490092281	14.4594858210456	-0.919263188182441	0.00231455583143128
Q9P273_TENM3_S_27	15.3324981593021	15.2686507238894	15.2218335570631	14.3463841322336	14.3282454455927	14.2765579763721	15.2743274800848	14.3170625180661	-0.957264962018701	5.15587021830967e-05
P14317_HCLS1_T_308	11.7317857098149	11.6855319362176	11.7589193210599	11.1610512807308	10.9944546464787	10.9272119599377	11.7254123223641	11.0275726290491	-0.697839693315069	0.00591704435865403
Q8WYP3_RIN2_S_486	13.9158793788358	13.8288754003206	13.9691009121165	13.0585448824961	13.1359527767015	13.1380818591842	13.9046185637576	13.1108598394606	-0.793758724297057	0.0002350329011209
Q9Y4H2_IRS2_T_350	12.791366414695	12.5347090357422	12.6951028354235	12.003032036271	11.8207200440879	11.8142788288723	12.6737260952869	11.8793436364104	-0.794382458876539	0.0014101757728892
Q13619_CUL4A_S_10	15.6433770903945	15.5803016169033	15.5681220395574	14.0831248148644	13.9164218645603	13.9273291775667	15.5972669156184	13.9756252856638	-1.6216416299546	0.00020356088951793
Q5U651_RASIP1_S_331	14.3487973001508	14.2759334444776	14.4335936734353	13.7934417719273	13.3050050564568	13.5195017583333	14.3527748060212	13.5393161955724	-0.813458610448752	0.0206779514291439
O15231_ZNF185_T_158	17.8929696424885	17.9043438326578	17.875991507725	17.4324338850605	17.0322156000422	17.2184255060735	17.8911016609571	17.2276916637254	-0.663409997231692	0.0285349945519863
Q96RT1_ERBB2IP_Y_1021	14.4114447835268	14.1511179952726	14.4674317706027	13.5330638174223	12.2837767876117	12.8754592748351	14.3433315164674	12.8974332932897	-1.44589822317768	0.0487169226202663
Q71RC2_LARP4_S_597	15.450953464713	15.2937380595139	15.4269346640972	14.8149688235323	14.7905574019867	14.8028457271554	15.3905420627747	14.8027906508915	-0.587751411883195	0.00600931196331747
Q96N67_DOCK7_S_900	17.2401391402631	17.2063993181125	17.1821498128183	16.7801346163041	16.5055431321775	16.5298959993252	17.2095627570646	16.605191249269	-0.604371507795655	0.0175655151390102
Q9H6Z4_RANBP3_S_126	19.7794372306201	19.6929682377774	19.7132543710329	18.4710390122655	18.3878917589387	18.452843359958	19.7285532798101	18.4372580437207	-1.29129523608941	3.77449396178947e-06
P49815_TSC2_T_1462	15.6791501772474	15.3517735442571	15.5343442654856	13.3927912714456	13.5664327286952	13.4091234179773	15.5217559956634	13.4561158060394	-2.06564018962399	0.000208550561937171
P02545_LMNA_S_407	18.5994370845604	18.4009174583578	18.3836933099507	17.9654946941939	17.8501650394735	17.7401158873407	18.4613492842896	17.8519252070027	-0.609424077286942	0.00307475724415004
Q86UU0_BCL9L_S_121	14.3136625031579	14.2170680299792	14.0972090820072	13.7303652577959	13.4019478494364	13.4563253389858	14.2093132050481	13.5295461487394	-0.679767056308686	0.00805889297447219
Q96GS4_C17orf59_S_168	13.1264624978826	12.9680851466118	13.0049120003623	12.5189539895373	12.3748092092613	12.3751814152219	13.0331532149522	12.4229815380068	-0.610171676945395	0.000842435705642554
Q15464_SHB_Y_246	12.5100470919301	12.4439329649935	12.4580562729958	11.9171439070587	11.2984608333688	11.7185471877489	12.4706787766398	11.6447173093921	-0.825961467247662	0.0439612002101855
Q14247_CTTN_Y_154	13.5800229677539	13.4679167395843	13.512246581286	12.604272085012	11.7492558603067	12.0808513311758	13.520062096208	12.1447930921648	-1.37526900404322	0.0294501343095097
Q92597_NDRG1_T_328	16.8355323361272	16.8403012877922	16.8349352672866	16.3741281777834	16.0754976128	16.2103701805816	16.8369229637353	16.219998657055	-0.616924306680303	0.0189976491311219
Q9BQ67_GRWD1_T_10	14.9890396369624	14.8518650318563	14.8743419005986	14.4503623323136	14.1553078818533	14.343806699422	14.9050821898057	14.3164923045296	-0.588589885276134	0.00951223250250149
A7MCY6_TBKBP1_S_400	13.0906086743413	12.9446101997978	12.9462546761423	12.2775787757637	11.948682471922	12.3011597273527	12.9938245167605	12.1758069916794	-0.818017525081023	0.00966937362642047
P49841_GSK3B_S_9	17.2758516926858	17.1874311287566	17.1960423153717	15.2400335968594	15.2624811519626	15.2231974178006	17.2197750456047	15.2419040555408	-1.97787099006384	2.65058979044109e-05
Q8NEJ9_NGDN_S_156	14.3930552198357	14.0562415679854	14.3042372653004	13.4670672478723	12.4964376709303	12.5145170056218	14.2511780177072	12.8260073081415	-1.42517070956567	0.0371728243026312
O14646_CHD1_S_1540	13.5485811181651	13.0731631661845	12.9847744216065	12.7974149396224	12.3189506567732	12.3747803403256	13.2021729019854	12.4970486455738	-0.705124256411601	0.0391221333980494
Q14493_SLBP_S_112	13.2652487593723	13.2427097667375	13.1486695647209	12.5259093459978	12.698768164189	12.5910692320853	13.2188760302769	12.6052489140907	-0.613627116186212	0.000956349303901692
O75419_CDC45_S_151	17.4621986970098	17.1788192946092	17.2865022983102	16.5816784442546	16.1606966726532	16.5052253494482	17.3091734299764	16.4158668221187	-0.893306607857777	0.00711150450134301
O94988_FAM13A_S_655	14.225508720236	14.1073988945169	14.0875793357655	12.522751976628	12.0460521869127	12.1444485582735	14.1401623168395	12.2377509072714	-1.90241140956805	0.00331632628410158
P28482_MAPK1_T_185	14.3965780247201	14.2788145985271	14.3977965545045	13.7248804911076	13.7255577537571	13.8220645283537	14.3577297259172	13.7575009244061	-0.600228801511065	0.000368973513100627
Q9H2H9_SLC38A1_S_52	16.9157626965293	16.8628512379821	16.8665919922644	16.1152961144599	16.3478636761499	16.2114575217603	16.8817353089253	16.2248724374567	-0.656862871468551	0.00740187059432846
O60343_TBC1D4_S_600	16.774812792374	16.5683412250098	16.6289207610585	16.0677312661204	15.7643113425759	15.7753260841217	16.6573582594807	15.869122897606	-0.788235361874747	0.00473350678359783
Q9NS62_THSD1_S_655	12.3276649117005	12.405791796074	12.4287402785176	11.6988190425468	11.6834665691986	11.8527218405519	12.3873989954307	11.7450024840991	-0.642396511331627	0.00152627944958616
Q9UQ35_SRRM2_S_2088	13.2011743700016	13.2729445281717	13.235287075264	12.2948468562546	11.5069596546117	12.1211361484442	13.2364686578124	11.9743142197702	-1.26215443804224	0.0332045050380082
O00571_DDX3X_S_71	14.2255840312292	14.0163421941806	14.0965066418208	13.3788893915342	13.1675409206782	13.2615434164025	14.1128109557435	13.269324576205	-0.843486379538549	0.000614783735388151
P11274_BCR_S_698	13.0990354337685	13.1275449975608	13.1004670508961	12.3214446972689	12.1610942678368	12.3010994215783	13.1090158274084	12.2612127955613	-0.847803031847128	0.00272173957116337
Q86TB9_PATL1_S_179	16.4585764300833	16.5190542142947	16.469616976825	17.8297826534176	17.7717065787512	17.7109248576778	16.4824158737344	17.7708046966155	1.28838882288116	4.95288498224562e-05
Q16204_CCDC6_S_323	16.3363496456391	16.3199573730866	16.3386042779834	15.8766800440556	15.6596309954354	15.6998281483598	16.331637098903	15.7453797292836	-0.586257369619437	0.0121882910321557
Q969G5_PRKCDBP_S_165	15.3952462639135	15.4534027687528	15.3611567989084	14.9687757708947	14.5114372495105	14.7988899075373	15.4032686105249	14.7597009759808	-0.643567634544064	0.0359819078681665
Q12873_CHD3_T_1557	12.1624857428822	12.3415453105738	12.1935044386331	11.4433908402205	11.2434931921463	11.3943030526345	12.2325118306963	11.3603956950004	-0.872116135695906	0.000452265598897772
Q14247_CTTN_Y_421	12.6086937559324	12.4447783200888	12.5607222702108	11.7575800943803	11.0496008976703	11.306667065152	12.5380647820773	11.3712826857342	-1.1667820963431	0.0249760172856748
Q8TDM6_DLG5_Y_1243	14.5241131523521	14.1811401397361	14.4896565487778	13.5284069539829	12.5450934091862	12.7633599542669	14.3983032802887	12.945620105812	-1.45268317447671	0.0281718420470012
Q8TF40_FNIP1_S_284	15.0048788003154	14.9194095704492	14.9405948625904	13.821064948848	13.5441310692692	13.7769964853872	14.954961077785	13.7140641678348	-1.24089690995019	0.00261212873113479
Q5SNT2_TMEM201_S_480	13.5647449314242	13.5169728634556	13.5207656546131	12.4711497307945	12.4412120331979	12.6322311041013	13.534161149831	12.5148642893645	-1.01929686046642	0.00204240704662784
O43395_PRPF3_S_176	13.1526651160093	13.3300092094124	13.2734924938897	11.9894744208015	12.1958564977	11.9369863803553	13.2520556064371	12.0407724329523	-1.21128317348481	0.000484088417583329
Q92597_NDRG1_S_344	15.4203550220891	15.2800500362802	15.2808247243943	14.6629763525887	14.1229064564124	14.1945657251846	15.3270765942545	14.3268161780619	-1.0002604161926	0.0212066160603154
P62753_RPS6_S_236	17.9618340121818	17.6745705677787	17.6766469043007	13.6487305730423	14.110894068048	13.8039420526082	17.7710171614204	13.8545222312328	-3.91649493018762	4.57276791187382e-05
Q8NEJ9_NGDN_S_204	12.8515538584298	12.7436668869803	12.8200131964783	12.3741995499884	11.9496518296423	12.326623404452	12.8050779806295	12.2168249280275	-0.588253052601923	0.041990423726298
Q9H501_ESF1_S_222	16.4317913889562	16.2276145695356	16.3190830686471	15.4491000914453	14.8847923315429	15.3533622138073	16.3261630090463	15.2290848789318	-1.09707813011449	0.0163164194139077
P35568_IRS1_S_330	15.2140534485794	15.3301726079878	15.3357962240983	14.4169277908929	14.1824445337104	14.2589532850142	15.2933407602218	14.2861085365392	-1.00723222368267	0.000780840777129291
O14730_RIOK3_S_112	12.6540765624951	12.4312172095038	12.3918861902566	11.1465377320893	11.3462377476421	11.2093824375265	12.4923933207518	11.2340526390859	-1.25834068166588	0.000403481169621974
Q13425_SNTB2_S_393	13.3701424794954	13.2371438067438	13.2810686059435	12.8595781781346	12.4042407401744	12.4848254681736	13.2961182973942	12.5828814621609	-0.713236835233369	0.0291973816132281
Q9Y6D6_ARFGEF1_S_1079	15.5364900731992	15.6713883830467	15.4576491071191	14.8290964501394	14.8679191092085	14.9651669968098	15.555175854455	14.8873941853859	-0.667781669069086	0.00168507165439522
O95696_BRD1_S_803	15.5533323014208	15.3096162575357	15.3299910291022	14.3908043085944	14.2208192881509	14.3314294101807	15.3976465293529	14.3143510023087	-1.0832955270442	0.00073084326832582
Q8WXE0_CASKIN2_S_858	14.2917462808339	14.2646929351658	14.330230059586	13.7701593694479	13.5875108292462	13.6670661460218	14.2955564251953	13.6749121149053	-0.620644310289995	0.00342885934817379
Q99961_SH3GL1_S_288	14.9369139384373	14.7534864995643	14.8942383393734	13.9745048427652	14.0384365090081	13.9966483086394	14.861546259125	14.0031965534709	-0.85834970565409	0.00189154170283574
O43719_HTATSF1_T_633	13.1690950879008	12.9563784826094	12.8349516448385	12.3498063962986	11.9718836736012	12.4926887402047	12.9868084051163	12.2714596033682	-0.715348801748108	0.0242664650161196
Q15149_PLEC_S_4386	18.7937176027746	18.8560698506654	18.7525770119403	17.199267505975	17.117270846064	17.1877463056459	18.8007881551267	17.1680948858949	-1.63269326923179	2.66340939813033e-06
P29375_KDM5A_S_1345	15.7539479416999	15.9152113550447	15.9723377565725	15.4278464171082	14.8932814725956	15.3368740910187	15.8804990177723	15.2193339935742	-0.661165024198196	0.0425664580716944
Q07352_ZFP36L1_S_92	15.4039440401536	15.1038480428268	15.1676764377003	13.6669489901582	13.5090653948737	13.5912911832719	15.2251561735603	13.5891018561013	-1.63605431745897	0.000591032924612698
O00418_EEF2K_S_462	14.3738167507927	13.9754750484539	13.993285921462	12.6214944938924	12.3707331026982	12.7151113368173	14.1141925735695	12.5691129778027	-1.54507959576689	0.000936783596317276
Q96RS0_TGS1_S_55	13.009618704662	12.7311095484311	12.8250915516981	12.287203785089	12.1916345952446	12.2727497702893	12.8552732682638	12.250529383541	-0.604743884722797	0.0105170359817801
Q3V6T2_CCDC88A_S_1417	14.6908164599005	14.4826331190147	14.5484242068008	13.7793018918707	13.6485999583111	13.774783329877	14.573957928572	13.7342283933529	-0.839729535219076	0.000653458909319649
Q2VPK5_CTU2_S_435	13.2580065130416	13.0901356053726	13.3660320828144	12.4839778512943	12.3478269106897	12.4337840495913	13.2380580670762	12.4218629371918	-0.816195129884379	0.0030860448260645
Q9UQ35_SRRM2_S_203	14.8422521173684	14.6489536623847	14.7268596636223	14.0010501966501	13.6584753577542	14.0949732377578	14.7393551477918	13.918166264054	-0.82118888373779	0.0142400014412217
Q12873_CHD3_S_1549	15.5152070304088	15.4111835043853	15.4356316839345	14.8357977866629	14.830530490539	14.8273189929556	15.4540074062428	14.8312157567191	-0.622791649523702	0.00240546750402114
Q8N1W1_ARHGEF28_S_558	15.3492812288175	15.3688307720402	15.4295709705455	13.8878121462805	13.8824084237133	13.8927305160428	15.3825609904677	13.8876503620122	-1.49491062845555	0.000215072154239284
P50851_LRBA_T_1033	12.3803257722637	12.2906515055306	12.2736305970861	11.6628541890991	11.5027389310574	11.4593548482095	12.3148692916268	11.5416493227887	-0.773219968838115	0.0014682115095245
O75554_WBP4_S_220	14.0092162865852	13.9304879718321	13.9459774114104	13.3954789276551	13.1489074964151	13.3191088093503	13.9618938899426	13.2878317444735	-0.674062145469073	0.00672079336638748
Q8NFH8_REPS2_S_544	13.1036648271667	12.8331430487216	12.9835254372049	12.5838373797511	12.2365202687563	12.344289639292	12.9734444376978	12.3882157625998	-0.585228675097948	0.0123245861577627
P54727_RAD23B_T_155	14.4043166782608	14.4730046540729	14.4367174468298	15.0442704188754	15.2234146160221	15.1364435364282	14.4380129263878	15.1347095237753	0.696696597387414	0.00221288539075431
Q9Y4W2_LAS1L_S_523	13.7526942418244	13.6724971468613	13.7383128738202	13.2723522184675	13.053645907194	13.0393188570566	13.721168087502	13.1217723275727	-0.599395759929278	0.00969012571262228
P13807_GYS1_S_698	15.7966733872039	15.7745085603667	15.8653211020264	15.1289188291874	15.1839033958692	15.2341241405939	15.812167683199	15.1823154552169	-0.629852227982116	0.000111279163938996
Q5JSZ5_PRRC2B_S_1676	15.4524439603676	15.5415639701438	15.4858469792656	15.0131506198374	14.5863083938062	14.6881101284798	15.4932849699256	14.7625230473745	-0.730761922551194	0.0257937028893793
O43524_FOXO3_T_32	14.0858873486216	13.906405546584	13.9477959893912	11.762109378632	11.9337499078764	11.8706721939336	13.9800296281989	11.8555104934807	-2.12451913471825	9.20746126190018e-06
P41440_SLC19A1_S_225	15.26084604488	15.2548109536148	15.2460954177132	14.3990674531153	14.2829155872888	14.3606069056583	15.2539174720693	14.3475299820208	-0.906387490048532	0.00122206114982944
Q5U651_RASIP1_S_328	14.3487973001508	14.2759334444776	14.4335936734353	13.7934417719273	13.3050050564568	13.5195017583333	14.3527748060212	13.5393161955724	-0.813458610448752	0.0206779514291439
Q8N4C8_MINK1_S_701	14.6961525210111	14.584882867781	14.5661784086401	13.9120581775996	13.9765327384814	13.9221429653709	14.6157379324774	13.9369112938173	-0.678826638660071	0.000743311004974397
P98177_FOXO4_S_30	10.9125151448024	10.79057176105	10.8910642894143	13.2359691623248	13.2249727773679	13.1534452747503	10.8647170650889	13.2047957381477	2.34007867305876	3.19832469185299e-06
Q8IVL1_NAV2_S_1042	14.6462211718319	14.8364873671918	14.7074132342736	14.268168469646	13.7647382548815	13.8337117613187	14.7300405910991	13.9555394952821	-0.774501095817003	0.0280313603968309
Q9H7U1_CCSER2_S_192	12.6753616661308	12.6137237375228	12.5302060587517	11.4765509575302	10.9643064361481	11.0725728137134	12.6064304874684	11.1711434024639	-1.43528708500451	0.00801936907212373
Q09666_AHNAK_Y_836	14.8473510244722	15.0156921485303	15.4843859617491	14.0400151961987	13.7502353471638	13.8524543757146	15.1158097115838	13.8809016396924	-1.23490807189145	0.0120968346129011
Q96S38_RPS6KC1_S_461	16.0029468347895	16.0083793029948	15.9592821838694	15.4770102182553	15.1537104455307	15.3316803611613	15.9902027738846	15.3208003416491	-0.669402432235488	0.0168263109654883
Q13442_PDAP1_S_178	13.8118763783364	13.8831621392512	13.8130937825385	12.750599459149	12.8931706274403	12.7977469926001	13.836044100042	12.8138390263965	-1.02220507364557	0.000166034671197138
P28749_RBL1_T_385	13.4892207835217	13.2644877494389	13.4138056977879	13.0151824911904	12.4256064878366	12.6973042776923	13.3891714102495	12.7126977522397	-0.676473658009778	0.0437771588093437
Q5UIP0_RIF1_S_1579	15.3950319966382	15.1940898715089	15.3375147413246	14.8049435720276	14.3947056031057	14.6348294442349	15.3088788698239	14.6114928731227	-0.697385996701199	0.0141507931362314
Q96EY5_MVB12A_S_175	13.9802288505603	13.7990586726816	14.0333943765198	12.3579921087075	12.3481504145887	12.4536964170564	13.9375606332539	12.3866129801175	-1.55094765313633	0.000382224242576917
P28347_TEAD1_S_11	13.7392321126683	13.8198925146003	13.9710013090097	13.3127911065978	12.9307290488683	13.0577648852491	13.8433753120928	13.1004283469051	-0.742946965187697	0.00847503076801396
Q02952_AKAP12_S_841	14.5282709540339	14.5592391932504	14.5873878990832	14.1985714986036	13.8134752694706	13.7697803869154	14.5582993487892	13.9272757183299	-0.63102363045931	0.0417018247979405
P22392_NME2_S_120	11.5561707280127	11.9379352437558	12.0521769270534	12.5901077373462	12.3352720243441	12.5541486918419	11.848760966274	12.4931761511774	0.644415184903421	0.0312888001228773
Q99959_PKP2_Y_119	13.8445096261422	13.6462788475829	13.7999218805448	13.0007980727382	12.276347428896	12.6244922336227	13.76357011809	12.6338792450857	-1.12969087300429	0.0252980769097459
O95819_MAP4K4_S_900	12.2527245580846	12.1291085362421	12.3469695441869	11.6203352019154	11.2757600815673	11.7472934066258	12.2429342128379	11.5477962300362	-0.695137982801674	0.0241683416127046
Q8N4C8_MINK1_S_993	12.2527245580846	12.1291085362421	12.3469695441869	11.6203352019154	11.2757600815673	11.7472934066258	12.2429342128379	11.5477962300362	-0.695137982801674	0.0241683416127046
Q9BW71_HIRIP3_S_330	16.583009290697	16.5594900943123	16.5366477407433	16.0630196090883	15.5918946481629	16.0116744678483	16.5597157085842	15.8888629083665	-0.6708528002177	0.0450798048569827
Q8TB72_PUM2_S_587	13.3317567122555	13.1724759770966	13.2576614336354	12.53840069298	12.6866561845732	12.4744344380655	13.2539647076625	12.5664971052062	-0.687467602456246	0.00134197881720951
Q86W56_PARG_S_190	12.8051795793896	12.9784137706625	12.9455614143753	12.4340096039262	11.8176651037385	12.0579076521319	12.9097182548091	12.1031941199322	-0.806524134876936	0.0371224173405745
Q9BW71_HIRIP3_S_332	16.583009290697	16.5594900943123	16.5366477407433	16.0630196090883	15.5918946481629	16.0116744678483	16.5597157085842	15.8888629083665	-0.6708528002177	0.0450798048569827
Q9BW71_HIRIP3_S_333	16.583009290697	16.5594900943123	16.5366477407433	16.0630196090883	15.5918946481629	16.0116744678483	16.5597157085842	15.8888629083665	-0.6708528002177	0.0450798048569827
O43524_FOXO3_S_294	14.3059904645738	14.1680365524619	14.1638443784758	14.9403363748092	14.9211737635906	15.0142748105274	14.2126237985039	14.9585949829758	0.745971184471898	0.000512160780649848
P62753_RPS6_S_235	17.4395720078733	17.1436467688919	17.1946535997067	13.084716434383	13.6773961655784	13.1869326586198	17.2592907921573	13.3163484195271	-3.94294237263024	0.00034542133805994
P23588_EIF4B_S_425	17.270441340848	17.3175859002756	17.2688324015215	16.6240503922886	16.7237059555123	16.7453195445111	17.2856198808817	16.697691964104	-0.587927916777659	0.00120868374655456
P35269_GTF2F1_T_156	16.037075015295	15.852024356391	15.8412269215226	14.985164674334	14.8621647623852	14.7097150266433	15.9101087644029	14.8523481544542	-1.05776060994869	0.000621552743612275
Q96GS4_C17orf59_T_196	13.1012370688473	13.0643107586931	13.2910631168983	12.4764784293125	12.5622813039594	12.5785602729743	13.1522036481462	12.5391066687487	-0.613096979397497	0.00541832883998191
P62166_NCS1_Y_115	15.5105169405947	15.1810676698106	15.4856681586352	14.6861010217778	14.3024880572815	14.4144295032804	15.3924175896802	14.4676728607799	-0.924744728900292	0.00408129921349678
Q9HB90_RRAGC_S_15	15.2405677567232	15.0293624850041	15.0819913007438	12.6758199926664	12.7941128228586	12.3580076435916	15.1173071808237	12.6093134863722	-2.50799369445151	0.000511114723178988
Q9Y2V2_CARHSP1_S_58	13.6140196144357	13.5518039011671	13.6589142796789	14.3423436164044	14.4137975673141	14.5128776236182	13.6082459317606	14.4230062691122	0.814760337351656	0.000427366816288858
Q6PKG0_LARP1_S_1056	14.9001592461096	14.8696908308326	14.8923959028079	14.3621068712258	14.2804675878166	14.2603497419277	14.8874153265834	14.3009747336567	-0.586440592926666	0.00143442940058292
P52756_RBM5_S_72	15.2734678091678	15.074693115295	15.2154027826714	14.6514207593274	14.4354662176049	14.6080908068379	15.1878545690448	14.5649925945901	-0.62286197445469	0.00224877133572152
O14639_ABLIM1_Y_357	13.6448702282692	13.4166413152703	13.6084543452437	12.6472386275722	12.0052361635659	12.6195194159955	13.5566552962611	12.4239980690445	-1.13265722721656	0.0232073661220998
Q13247_SRSF6_S_263	16.7437299553572	16.6407825592784	16.665770456184	15.9508374814328	15.3311122581891	15.9262787633249	16.6834276569399	15.736076167649	-0.947351489290897	0.0400892688376565
Q14247_CTTN_Y_334	13.4018128311376	13.3822571792465	13.5108413587325	12.7217631757128	11.9948679238796	12.2877400569805	13.4316371230389	12.3347903855243	-1.09684673751459	0.0313903033635298
Q92610_ZNF592_T_1049	14.7020103080886	14.5886029890179	14.6222935140314	13.8842628553186	13.5107740486088	13.7580755519356	14.6376356037126	13.7177041519543	-0.919931451758295	0.00902419033428097
Q7Z4V5_HDGFRP2_S_454	15.9265044884407	15.690377050056	15.6813390234852	14.7144118865703	14.9386599995354	14.7542812268722	15.7660735206606	14.8024510376593	-0.963622483001323	0.000895278642952182
Q5TGY3_AHDC1_S_896	11.2349970085348	11.4638954034618	11.4867407500991	11.0216089822559	10.7075509528816	10.6158148877619	11.3952110540319	10.7816582742998	-0.613552779732148	0.0189250462508019
Q5VT25_CDC42BPA_S_1635	12.9371530952447	12.7813081666191	12.9540137676582	12.2049621361762	12.2509045021156	12.2545845172933	12.8908250098407	12.2368170518617	-0.65400795797899	0.00422258283816685
Q969G5_PRKCDBP_S_166	15.5864117468278	15.6327901344718	15.5616980952513	15.1209640425177	14.6008014813409	14.9119857836921	15.593633325517	14.8779171025169	-0.715716223000062	0.0395831853851288
Q9H4L4_SENP3_S_75	13.9561038564453	13.9218402504359	14.1128084541499	13.6291703936546	13.1101399624228	13.1975412662655	13.9969175203437	13.3122838741143	-0.684633646229448	0.0381176901867385
Q13393_PLD1_T_632	14.0133226734254	13.9355659193512	13.9798058416956	12.8307427900094	12.3749824054088	12.4976967302114	13.9762314781574	12.5678073085432	-1.40842416961424	0.00788739966911001
Q07912_TNK2_Y_827	13.2378672114114	13.1314956754746	13.288878456188	12.6465296812275	12.4999623554069	12.5563230630762	13.2194137810247	12.5676050332369	-0.651808747787799	0.000510521891332973
Q8WTT2_NOC3L_S_787	17.5905431930033	17.2765270937988	17.3987845413313	16.4717289686784	15.6572594576529	15.9378884376114	17.4219516093778	16.0222922879809	-1.39965932139691	0.0176996153599541
Q9Y2W1_THRAP3_S_749	14.5364111489922	14.4608779978512	14.3832278055063	13.9458737188304	13.4526628167248	13.7825037669866	14.4601723174499	13.7270134341806	-0.733158883269274	0.028453397119417
Q9P289_STK26_S_300	13.4205129295329	13.1558309751376	12.9850611977856	12.6310395640253	12.4551769374861	12.6567343014416	13.187135034152	12.5809836009843	-0.606151433167712	0.0243805803140557
Q96S55_WRNIP1_S_75	17.2070524619915	17.0295637398054	17.1096208169287	16.5034121216628	16.4887856332527	16.5391616481796	17.1154123395752	16.510453134365	-0.604959205210143	0.00429586617056696
Q5T200_ZC3H13_S_873	10.5526690975143	9.99521271993201	9.76797452291373	11.4003551013773	10.9588476458734	11.0834133153797	10.1052854467867	11.1475386875435	1.04225324075681	0.0274128807618905
Q12778_FOXO1_S_256	16.321716747126	16.2525367676439	16.2512064114981	14.534632122201	14.5487572521536	14.5965218008071	16.275153308756	14.5599703917206	-1.71518291703544	9.32094644798483e-07
Q9Y487_ATP6V0A2_S_700	13.7313190310251	13.4340174961284	13.5485383485819	12.9334044881323	12.3369622136775	12.5257859928568	13.5712916252451	12.5987175648889	-0.972574060356228	0.0168581301276314
Q9BZX2_UCK2_S_254	15.4384020227968	15.273420451986	15.3694282210795	14.2418837535233	14.1527006262821	14.1219386749548	15.3604168986208	14.1721743515867	-1.18824254703402	6.61127275444105e-05
Q9BQ87_TBL1Y_Y_13	13.7536346188534	13.6200029967798	13.6647177782526	15.017178265385	15.1237483993993	14.8863131797307	13.6794517979619	15.0090799481717	1.32962815020973	0.000324110204969608
Q92615_LARP4B_S_498	14.1395513523988	14.0971425440641	14.238828128146	13.1712590182185	13.156332672407	13.0665543475988	14.1585073415363	13.1313820127414	-1.02712532879485	6.53361520552179e-05
Q9Y2W1_THRAP3_S_747	14.4389867279752	14.3881078637635	14.3115195327917	13.6684312837403	12.9817924760252	13.5524270985101	14.3795380415101	13.4008836194252	-0.978654422084958	0.0404136149596865
O15085_ARHGEF11_S_213	11.6697266062302	11.6707433609758	11.970635059525	10.9475665417055	10.869395096079	11.1671255687327	11.7703683422437	10.9946957355057	-0.775672606737947	0.00461799515075557
Q9P273_TENM3_T_24	12.1412130754843	12.1618511981473	12.0941001441137	11.3598805905957	11.171601196836	11.2476231814139	12.1323881392485	11.2597016562819	-0.872686482966577	0.00155194847666595
Q9UH99_SUN2_S_12	15.7363755042181	15.4596358087619	15.497423032855	14.6675844453326	14.3027915429604	14.3567751594997	15.5644781152783	14.4423837159309	-1.12209439934743	0.00187390827553483
Q9UPT5_EXOC7_S_250	15.6563410611784	15.4144236794164	15.4512530917751	14.8987236987065	14.5254115366675	14.575920801177	15.5073392774566	14.666685345517	-0.840653931939642	0.00619778671930611
Q9NYF8_BCLAF1_S_222	16.8626131445629	16.834219512262	16.8617543452425	16.2909444638978	15.9154547196014	15.9972300358273	16.8528623340225	16.0678764064421	-0.784985927580312	0.0198754057188969
Q02086_SP2_S_371	13.5421854875022	13.585047193203	13.4867407500991	13.0388532435651	12.4273611679678	12.807183575698	13.5379911436014	12.757799329077	-0.780191814524416	0.0453363102078011
Q96FS4_SIPA1_S_74	11.7862696276485	11.3962841362756	11.3643212848221	10.8384009656252	10.8821241208173	10.6302882740063	11.5156250162487	10.7836044534829	-0.732020562765786	0.0160858656342005
Q8N1W1_ARHGEF28_S_535	14.2251321062884	14.1724905579479	14.1805856363291	12.8878121462805	13.0278460952588	12.8185403571337	14.1927361001884	12.911399532891	-1.28133656729746	0.00128602422064633
O75400_PRPF40A_S_834	17.5808473985928	17.2676051338273	17.2819527601903	16.3505007589381	15.6043205596285	15.8285119516038	17.3768017642034	15.9277777567235	-1.44902400748	0.011319349928865
Q96S21_RAB40C_S_252	12.8303171298102	12.5906449741879	12.5146790627198	11.7999288515958	11.5173008462337	11.7386360116884	12.6452137222393	11.6852885698393	-0.959925152399981	0.00176865227271977
Q8IYB3_SRRM1_S_292	14.6828135772834	14.5959112941436	14.6055991990415	13.7758875990061	12.9801615405317	13.7373217672364	14.6281080234895	13.4977903022581	-1.1303177212314	0.0472970097683689
Q9HB21_PLEKHA1_S_129	11.5955838461243	11.6026417843402	11.6070959783871	10.8759837184327	10.6913231133995	11.0072407899656	11.6017738696172	10.8581825405993	-0.743591329017946	0.0147511463884068
P51788_CLCN2_S_704	13.3184015836206	13.1623945778193	13.3511896782217	12.4626070722996	12.414359419153	12.5634803532268	13.2773286132205	12.4801489482265	-0.797179664994033	0.000583019266618734
Q9Y2W1_THRAP3_S_746	14.4389867279752	14.3881078637635	14.3115195327917	13.6684312837403	12.9817924760252	13.5524270985101	14.3795380415101	13.4008836194252	-0.978654422084958	0.0404136149596865
Q8IVL1_NAV2_S_1045	14.6462211718319	14.8364873671918	14.7074132342736	14.268168469646	13.7647382548815	13.8337117613187	14.7300405910991	13.9555394952821	-0.774501095817003	0.0280313603968309
Q8IVL1_NAV2_S_1047	14.6462211718319	14.8364873671918	14.7074132342736	14.268168469646	13.7647382548815	13.8337117613187	14.7300405910991	13.9555394952821	-0.774501095817003	0.0280313603968309
Q8IVL1_NAV2_T_1046	14.6462211718319	14.8364873671918	14.7074132342736	14.268168469646	13.7647382548815	13.8337117613187	14.7300405910991	13.9555394952821	-0.774501095817003	0.0280313603968309
Q96RT1_ERBB2IP_Y_1042	11.8432929733336	11.823295515469	11.9446076351722	11.1598473794294	10.8134965684208	11.014835685695	11.8703987079916	10.9960598778484	-0.874338830143175	0.00685139765653339
O75400_PRPF40A_S_828	14.4354098231633	14.6001940229726	14.5102554451311	13.6821231922694	12.6325607775778	12.8750136922776	14.5152864304223	13.0632325540416	-1.45205387638072	0.0418932997209835
O60292_SIPA1L3_S_1135	12.558683780222	12.4776735167595	12.524669920384	11.7379485620812	11.8612996273385	12.0215126333394	12.5203424057885	11.8735869409197	-0.646755464868775	0.0109419196867433
P49006_MARCKSL1_S_104	17.5443456746094	17.2516398909906	17.3808675794824	16.565162387064	16.4406950184966	16.5158525050067	17.3922843816941	16.5072366368558	-0.885047744838342	0.00361646654232803
Q96JG6_CCDC132_S_546	13.5853146782015	13.3547643200192	13.2842250386833	12.833067172942	12.6296846915247	12.8607841890455	13.4081013456347	12.7745120178374	-0.633589327797257	0.00633619210427066
O95625_ZBTB11_S_511	13.4227218209006	13.3269993678798	13.3359284904327	12.6196129077368	12.6831635383203	12.6129512892031	13.3618832264044	12.6385759117534	-0.723307314650933	8.31259960187164e-05
Q9NR09_BIRC6_S_473	11.3241242781642	11.5608776253538	11.6294118582209	10.792995318434	10.4773132814105	10.8279888455693	11.5048045872463	10.6994324818046	-0.805372105441668	0.00565855530610823
Q8IZP0_ABI1_S_231	14.3896313392605	14.5487740889772	14.5244842423592	13.9165203085874	13.9005684612108	13.8446141831547	14.487629890199	13.887234317651	-0.600395572547988	0.00231202525011334
Q70EL1_USP54_T_1392	13.5496643581416	13.0825669356085	13.2701740449489	12.4741555990594	12.0665356939117	12.1206578352617	13.3008017795663	12.2204497094109	-1.0803520701554	0.00445656010874213
P27448_MARK3_S_419	12.053145285021	12.0531564341658	11.8616372153163	11.2460450421442	11.4888823265078	11.4095989687139	11.9893129781677	11.381508779122	-0.607804199045717	0.00330506614244889
Q96HC4_PDLIM5_S_280	12.9449682246341	12.9107823930965	13.0747022715025	12.0775410748342	11.9504655870901	12.1447174293624	12.9768176297443	12.0575746970956	-0.919242932648753	0.000291479998741438
O43524_FOXO3_S_253	17.0844139507489	17.0059266084194	17.0102509084704	14.7326950449226	14.6857256386788	14.6850284937212	17.0335304892129	14.7011497257742	-2.33238076343869	1.47772238305874e-06
Q13191_CBLB_Y_709	13.8406795904293	13.6471185391546	13.7659654166287	13.2412435831507	12.7723189720016	12.9211231017886	13.7512545154042	12.9782285523137	-0.773025963090534	0.0189659697467993
Q6PKG0_LARP1_S_766	16.1537103521517	15.9719817117922	16.0502596598272	14.7758188377313	14.7531809281384	14.8558967665549	16.0586505745904	14.7949655108082	-1.26368506378217	0.00014703817739871
Q9NYZ1_TVP23B_S_14	17.1037590664627	16.777747042127	16.9158563261532	15.8427119930071	14.4220767435973	14.9300128082467	16.9324541449143	15.0649338482837	-1.86752029663061	0.0403591330291469
Q9UK58_CCNL1_S_432	13.6269638070003	13.4104727791031	13.4759787811159	12.6384056852657	11.5798429463105	12.2740407726492	13.5044717890731	12.1640964680751	-1.34037532099799	0.0446924974846598
Q9UK58_CCNL1_S_434	13.6269638070003	13.4104727791031	13.4759787811159	12.6384056852657	11.5798429463105	12.2740407726492	13.5044717890731	12.1640964680751	-1.34037532099799	0.0446924974846598
Q9UK58_CCNL1_S_436	13.6269638070003	13.4104727791031	13.4759787811159	12.6384056852657	11.5798429463105	12.2740407726492	13.5044717890731	12.1640964680751	-1.34037532099799	0.0446924974846598
Q5TGY3_AHDC1_T_34	13.2890102211451	13.1915379868414	13.2054980727933	12.7154468074689	12.3283721524136	12.5246243090507	13.2286820935933	12.5228144229777	-0.705867670615527	0.0184077824665692
Q96HN2_AHCYL2_S_107	15.2580506936305	15.1121578184671	14.9084935845361	14.6718664623019	14.1595870118674	14.1528438942723	15.0929006988779	14.3280991228138	-0.764801576064045	0.0272860813215947
O15068_MCF2L_S_589	11.9306634271123	12.0378391294113	12.1549505895996	11.3937133177324	11.3390943632291	11.4444163282991	12.0411510487077	11.3924080030869	-0.64874304562086	0.00350811334297827
Q9Y6G9_DYNC1LI1_T_213	14.5079804148582	14.2300159213715	14.3739762098834	12.8235760355522	13.1334809045531	12.9507371051745	14.370657515371	12.96926468176	-1.40139283361106	0.000335909223654921
P49790_NUP153_S_192	16.5030026852007	16.3294208212602	16.377080597099	15.8772295375076	15.5258990709017	15.718885808814	16.4031680345199	15.7073381390744	-0.695829895445513	0.00906920408497013
Q13615_MTMR3_S_701	13.6938136177613	13.206853212702	13.4590767212055	11.5742223045175	12.0805508405263	11.9667551088547	13.4532478505563	11.8738427512995	-1.57940509925678	0.00166475730146345
Q49A26_GLYR1_S_118	12.1612578770494	12.0323221244437	12.1783007329845	12.7130684565467	12.8277810042674	12.7616736800337	12.1239602448258	12.7675077136159	0.64354746879008	0.000574576791771729
Q49A26_GLYR1_S_122	12.1612578770494	12.0323221244437	12.1783007329845	12.7130684565467	12.8277810042674	12.7616736800337	12.1239602448258	12.7675077136159	0.64354746879008	0.000574576791771729
Q8TF01_PNISR_S_321	16.4668125376265	16.3115540439802	16.3997465448072	15.6272280219023	15.3828911523781	15.5903569080917	16.3927043754713	15.5334920274574	-0.859212348013944	0.00164927307265198
Q86X27_RALGPS2_S_422	13.1790849016503	13.1827335577855	13.1215507812751	11.4173308627796	11.7600380198575	12.0627533390751	13.161123080237	11.7467074072374	-1.41441567299958	0.0160798532013595
Q86X27_RALGPS2_Y_420	13.1790849016503	13.1827335577855	13.1215507812751	11.4173308627796	11.7600380198575	12.0627533390751	13.161123080237	11.7467074072374	-1.41441567299958	0.0160798532013595
Q86X27_RALGPS2_Y_434	13.1790849016503	13.1827335577855	13.1215507812751	11.4173308627796	11.7600380198575	12.0627533390751	13.161123080237	11.7467074072374	-1.41441567299958	0.0160798532013595
Q8NC56_LEMD2_S_134	15.9374427898133	15.7932624761227	15.8549750374731	15.3875937521668	14.9905414344333	15.4505938239801	15.8618934344697	15.2762430035267	-0.585650430942961	0.0462638101671684
O60231_DHX16_S_348	14.8187818722754	14.6200564566594	14.6377725864921	14.2193070272237	13.9620984984021	13.9868400556846	14.6922036384756	14.0560818604368	-0.636121778038838	0.00434444002457431
P62995_TRA2B_S_20	19.5927143360124	19.4253421820838	19.4508772058423	18.8314819671663	18.4864956108488	18.7320409017768	19.4896445746462	18.683339493264	-0.806305081382209	0.00617405236837667
P62995_TRA2B_S_22	19.4364370585193	19.2499027634462	19.2883232301529	18.7051246491804	18.348819249402	18.5911640279154	19.3248876840395	18.5483693088326	-0.776518375206869	0.00682291720299158
P62995_TRA2B_S_26	19.5995968985141	19.4204334194968	19.4429148415355	18.8315853390582	18.4968903326416	18.7330785065454	19.4876483865155	18.6871847260818	-0.800463660433699	0.00498258350094022
O15231_ZNF185_S_531	13.8851243671041	13.9775628249186	13.839548718494	12.6805079962394	12.6912767505799	12.6540925204964	13.9007453035056	12.6752924224386	-1.22545288106699	0.00053523895221035
Q13393_PLD1_S_629	14.0133226734254	13.9355659193512	13.9798058416956	12.8307427900094	12.3749824054088	12.4976967302114	13.9762314781574	12.5678073085432	-1.40842416961424	0.00788739966911001
Q9UQ35_SRRM2_S_2090	16.5839172014041	16.6476693212662	16.7119937691985	15.7918008615545	15.4114952022423	15.6739054014176	16.6478600972896	15.6257338217381	-1.02212627555149	0.0070260569275342
Q9NZN5_ARHGEF12_S_41	11.3201800227445	11.0359169880235	11.2677911190703	10.6854109221633	10.610469093306	10.3855135385328	11.2079627099461	10.5604645180007	-0.647498191945388	0.00671752029188528
Q86SQ0_PHLDB2_T_574	15.6038001811195	15.52170212261	15.6621618399575	14.5045388334276	14.6530701082618	14.6488773346424	15.5958880478957	14.6021620921106	-0.993725955785045	0.000120812395283689
Q8TDN4_CABLES1_T_415	11.5933911227917	11.659218653233	11.5430493310249	9.87132803543026	10.2122985705427	10.239590057943	11.5985530356832	10.107738887972	-1.49081414771121	0.00379058579219258
Q9NR64_KLHL1_S_448	14.142426202319	13.8969059960797	13.9618342037086	13.1871678985311	13.0886345711503	13.150301964924	14.0003888007024	13.1420348115352	-0.858353989167298	0.00308304785699374
Q9NR64_KLHL1_T_444	14.142426202319	13.8969059960797	13.9618342037086	13.1871678985311	13.0886345711503	13.150301964924	14.0003888007024	13.1420348115352	-0.858353989167298	0.00308304785699374
Q01130_SRSF2_S_189	16.8724584597825	16.7359744369671	16.8410731674913	16.3120410948128	16.0550720462967	16.3166070291842	16.8165020214136	16.2279067234312	-0.588595297982412	0.00987817992855822
Q9H1D9_POLR3F_S_88	9.98313612644986	10.2808651841731	10.4164848444811	9.58191948437026	9.06062571676172	9.38840013421947	10.226828718368	9.34364844511715	-0.883180273250867	0.0120754426883821
P46013_MKI67_S_2708	12.3928540398729	12.2897108073196	12.4490352853098	11.9368174869551	11.5803437256	11.7779501327658	12.3772000441674	11.765037115107	-0.61216292906045	0.0149596445505601
P60484_PTEN_S_370	14.8927325326119	14.7396769510803	14.7866769950407	14.3554834272809	14.0777338544537	14.1319158176711	14.8063621595776	14.1883776998019	-0.617984459775707	0.00729458552637567
O60343_TBC1D4_S_588	16.9383390949755	16.7796627176719	16.7540748870985	14.972783366966	14.9226703379058	14.9596759843891	16.824025566582	14.9517098964203	-1.87231567016164	0.000480265584814978
Q9P2Y5_UVRAG_S_509	15.2827554295217	15.2444794127314	15.2165669651083	13.9458038690396	13.9397141731122	13.9138159109467	15.2479339357871	13.9331113176995	-1.3148226180876	1.03916155237653e-05
Q12894_IFRD2_S_96	14.9669109501164	14.929107815036	14.926610915549	14.0850843357418	13.404056877191	13.8369599503479	14.9408765602338	13.7753670544269	-1.16550950580691	0.0274987474250721
Q9NQ55_PPAN_S_368	12.6785121135318	12.6040479094267	12.4158092673014	13.3339616324283	13.2554898742265	13.2810748472664	12.5661230967533	13.2901754513071	0.724052354553775	0.00739247425235591
Q9H0S4_DDX47_S_14	15.4784220468326	15.3301399297532	15.4118934521988	14.8613937979759	14.3294449875929	14.8219279299033	15.4068184762616	14.6709222384907	-0.735896237770872	0.0430289858379842
Q9H0S4_DDX47_T_11	15.4784220468326	15.3301399297532	15.4118934521988	14.8613937979759	14.3294449875929	14.8219279299033	15.4068184762616	14.6709222384907	-0.735896237770872	0.0430289858379842
Q765P7_MTSS1L_S_456	10.7667773421513	10.6774991835749	10.9858874691409	10.0997789185397	9.83648551712605	10.2439887134199	10.8100546649557	10.0600843830286	-0.749970281927135	0.00893656975129691
Q9Y4H2_IRS2_S_752	11.4951055100078	11.4836794063958	11.6738713791721	10.2857696396426	10.4697649681404	10.4265599437391	11.5508854318586	10.394031517174	-1.15685391468452	0.000163591590172421
Q9NU22_MDN1_S_5300	16.0530986055431	16.1928144934069	16.4058894833891	15.2472429141938	15.0451182951139	15.0080538049439	16.2172675274463	15.1001383380839	-1.11712918936245	0.00137625676976129
Q9HCG8_CWC22_S_829	15.9661449133456	15.9181926930079	15.8899206404831	15.3214985352	15.2690970670109	15.2510534178599	15.9247527489455	15.2805496733569	-0.644203075588599	3.10491706440954e-05
Q9HCG8_CWC22_S_831	14.1329013148895	14.1472652740981	14.1213512840268	13.6686429156962	13.4351340290147	13.442039092261	14.1338392910048	13.515272012324	-0.618567278680818	0.0143577053921684
Q9UBU7_DBF4_S_381	13.2177911302572	13.1426135005551	13.1966979368513	12.2059831827864	12.1584806891494	12.2016175925893	13.1857008558879	12.1886938215084	-0.997007034379468	1.11889783240625e-05
Q9UGP8_SEC63_S_593	17.0545195308524	16.9433204051218	16.9319145445437	16.3184838846086	15.6096659287416	16.0852223870446	16.9765848268393	16.0044574001316	-0.97212742670764	0.0390879120792101
O75400_PRPF40A_S_832	17.4946681119367	17.1633303264844	17.1864471585905	16.1773662763047	15.2447415879089	15.5583049520749	17.2814818656705	15.6601376054295	-1.62134426024106	0.017040977233243
Q9Y446_PKP3_Y_176	15.8216992548087	15.835313592955	16.1270376379216	15.0911601492602	14.500187324708	14.5637191569594	15.9280168285618	14.7183555436425	-1.20966128491925	0.0102501428305445
Q8WW12_PCNP_S_147	12.220499252639	12.3867888138486	12.1672230743595	11.4632903976582	11.6820674337935	11.5911678812727	12.2581703802824	11.5788419042415	-0.679328476040899	0.00177914860468167
Q09666_AHNAK_S_5110	14.9699260819199	14.7926222847076	14.7451513684374	14.3348953724901	13.9477124624449	14.0012955715192	14.8358999116883	14.0946344688181	-0.74126544287023	0.0113186798687502
Q9Y2D5_AKAP2_S_748	16.4085785284762	16.3348054182965	16.3828853799085	15.4042747099541	15.5005577859232	15.5083466346439	16.3754231088937	15.4710597101737	-0.904363398719976	7.4772254025102e-05
Q8IWX8_CHERP_S_734	16.1309726853492	16.1254563845964	16.114370720575	15.5284944085969	15.2255651580257	15.5448072126225	16.1235999301735	15.4329555930817	-0.690644337091848	0.0216527790737564
Q8IWX8_CHERP_S_737	15.6550275257018	15.6445454386853	15.6742166504353	14.920568888801	14.5447598707042	14.9791807496343	15.6579298716075	14.8148365030465	-0.843093368560963	0.0246889505244976
Q8IWX8_CHERP_S_739	14.8338783645774	14.8784771186869	14.8658937136794	13.9976006836099	13.3335798525465	14.0128486541822	14.8594163989812	13.7813430634462	-1.07807333553501	0.0401143882494411
Q8IVH4_MMAA_S_136	15.3522158876369	14.9946108119669	15.014388857789	13.3875294681057	13.7051421591708	13.5731766112696	15.1204051857976	13.555282746182	-1.56512243961557	0.000588299475258529
Q9Y2W1_THRAP3_S_740	14.3313998424803	14.3060385990061	14.2766379659919	13.5634733048034	12.9972138462816	13.5813314969708	14.3046921358261	13.3806728826853	-0.92401925314085	0.0396750974931374
Q9HD67_MYO10_S_1163	13.496229639355	13.291994296991	13.3924713227569	12.5480726341344	12.5670139867228	12.6202205103644	13.3935650863676	12.5784357104072	-0.815129375960446	0.00222565267152456
Q6P6C2_ALKBH5_S_361	14.8042823025803	14.711454161569	14.7908803592625	14.0665974544229	14.0125092243215	14.097492926205	14.7688722744706	14.0588665349831	-0.710005739487476	5.81622564220451e-05
Q15654_TRIP6_S_71	12.6643583911722	12.4054692647434	12.6334422469882	11.9922502673886	11.778398642982	12.016158854581	12.5677566343013	11.9289359216505	-0.638820712650713	0.00464073160086832
Q86X29_LSR_S_371	13.6673333416052	13.6801065325011	13.6638750825272	12.7184346869409	12.5438871745473	12.5996020581455	13.6704383188778	12.6206413065446	-1.04979701233323	0.00221686305925922
Q16629_SRSF7_S_221	14.3926528318522	14.3362444312768	14.2556003655121	13.5986185799798	13.2556497850471	13.8167486735664	14.3281658762137	13.5570056795311	-0.771160196682562	0.0357740752004673
Q16629_SRSF7_S_225	14.4695082752875	14.4054072312201	14.3404513078484	13.7134582826322	13.4193782741172	13.9177248955096	14.405122271452	13.6835204840864	-0.721601787365644	0.0313180144722296
Q16629_SRSF7_S_227	14.6471210985922	14.5668027788858	14.5120710033006	13.9318536577816	13.7226232234608	14.0553535608688	14.5753316269262	13.9032768140371	-0.672054812889133	0.0112231815933991
Q8N6H7_ARFGAP2_S_368	15.6204775902681	15.0555697290533	15.3286025414384	13.7396619169715	13.3478122042433	13.35488814489	15.3348832869199	13.480787422035	-1.85409586488495	0.00110399911975589
O14646_CHD1_S_215	17.880348808156	17.7132969964282	17.7851278441483	17.141907358215	16.5679327811343	17.0589824115894	17.7929245495775	16.9229408503129	-0.869983699264591	0.0325868199195556
Q5SWA1_PPP1R15B_S_29	14.8058446154945	14.7039078788499	14.821005730248	14.0423852948021	13.7050273543292	13.8417149170426	14.7769194081975	13.863042522058	-0.913876886139489	0.00575002146035805
P62995_TRA2B_S_29	13.9967735776347	14.0231743044228	14.1036399982739	13.3215658297888	12.904693138613	13.3158293457552	14.0411959601105	13.180696104719	-0.860499855391467	0.0202717170943147
Q12894_IFRD2_S_93	13.8867444627723	13.8366253955153	13.7182604250585	13.0090782719502	12.7701477079339	13.1090788170392	13.8138767611154	12.9627682656411	-0.851108495474254	0.00516310842544077
Q13243_SRSF5_S_253	15.6551114041333	15.4830152782078	15.5791985012698	14.8447268978203	14.4259408772011	14.8369027538826	15.5724417278703	14.7025235096347	-0.869918218235634	0.0156284840952111
Q8TEU7_RAPGEF6_T_1586	13.7773580675897	13.8487204644773	13.8713792527631	13.2081687094891	12.8359823391726	12.8889236662849	13.8324859282767	12.9776915716488	-0.854794356627867	0.0139620695564634
O75385_ULK1_S_544	13.462962307513	13.17950143023	13.2915542099785	12.6268414119191	12.6311113668124	12.6145779281251	13.3113393159072	12.6241769022855	-0.687162413621646	0.0138337114843419
Q7Z2W4_ZC3HAV1_S_271	15.4697689885597	15.2824333017236	15.4241691235788	14.9274829884337	14.5259965579812	14.8295366895556	15.3921238046207	14.7610054119902	-0.631118392630542	0.0203467161075132
Q9C0B5_ZDHHC5_Y_533	14.8843613391657	14.6729610276594	14.879795471588	14.4477750903001	13.9478094927466	14.1548475217561	14.8123726128044	14.1834773682676	-0.628895244536791	0.0320810300191297
P47914_RPL29_S_142	13.1829374345481	13.1803717732434	13.3186313769071	12.6466371197364	12.5283732036779	12.6444277730576	13.2273135282329	12.6064793654906	-0.62083416274224	0.000559038373794103
P00533_EGFR_Y_1110	12.8786257298054	12.5923026428377	12.7870156501717	12.2220493826867	12.0368866453124	12.2172015946049	12.7526480076049	12.158712540868	-0.593935466736907	0.00618998270107659
Q9NX58_LYAR_S_276	15.9902591126142	15.7258333009422	15.8453442246007	15.1005634609707	15.061370273384	14.9875147552406	15.853812212719	15.0498161631984	-0.80399604952059	0.00347971488881926
Q9H501_ESF1_S_228	17.1379317282664	17.0654281367464	17.0362969897467	16.4954109266824	16.2511246816651	16.5191129441439	17.0798856182532	16.4218828508305	-0.658002767422694	0.00985016763273718
Q8WWN8_ARAP3_S_128	9.12639473762014	8.79922488091749	9.26205598693482	7.74167905036907	8.23885678202559	8.02332693942495	9.06255853515749	8.00128759060654	-1.06127094455095	0.00598689628659313
Q8WWN8_ARAP3_S_132	9.12639473762014	8.79922488091749	9.26205598693482	7.74167905036907	8.23885678202559	8.02332693942495	9.06255853515749	8.00128759060654	-1.06127094455095	0.00598689628659313
O75410_TACC1_T_48	13.8430377385387	13.7558239523798	13.8793871680879	13.1647619993133	12.3556588161441	12.6337164428665	13.8260829530021	12.7180457527746	-1.10803720022751	0.0401631058354037
Q2KHR3_QSER1_T_1341	16.6145373176517	16.5718416544037	16.6343889396653	16.1302563804992	15.7382803227521	15.9543030083031	16.6069226372402	15.9409465705181	-0.665976066722074	0.0252461734740572
P38935_IGHMBP2_S_843	12.4038641766068	12.3932344098616	12.3471532851976	11.8541547854774	11.8028076726471	11.7282229452612	12.3814172905553	11.7950618011286	-0.586355489426746	0.00091350725121669
P29966_MARCKS_S_170	18.8132112642114	18.6051076813709	18.7683134308754	17.8260163491958	17.6719512003258	17.7479979996777	18.7288774588192	17.7486551830664	-0.980222275752794	0.000413590643215101
Q96RS0_TGS1_T_60	13.009618704662	12.7311095484311	12.8250915516981	12.287203785089	12.1916345952446	12.2727497702893	12.8552732682638	12.250529383541	-0.604743884722797	0.0105170359817801
Q9NYV6_RRN3_S_170	16.7778973976454	16.7510720282666	16.7790604828594	16.3133833911039	15.9170414884396	16.2058877912523	16.7693433029238	16.1454375569319	-0.623905745991859	0.0334810679091628
Q9NYV6_RRN3_S_172	16.7778973976454	16.7510720282666	16.7790604828594	16.3133833911039	15.9170414884396	16.2058877912523	16.7693433029238	16.1454375569319	-0.623905745991859	0.0334810679091628
Q6P0Q8_MAST2_S_1407	12.0778838644383	12.046616323973	12.3792352611727	11.6035638400096	11.4594028007087	11.5336607324901	12.167911816528	11.5322091244028	-0.63570269212517	0.0164229019758385
Q13017_ARHGAP5_S_1195	13.0902613139918	12.8294673435186	12.8684013644259	12.4712225273889	12.2150745367984	12.3156204001119	12.9293766739788	12.3339724880997	-0.595404185879046	0.00580636878125196
Q9UQ35_SRRM2_S_1552	18.5796879081055	18.4054025785983	18.5039123692716	17.9416668829311	17.5141033904903	17.782842551522	18.4963342853251	17.7462042749811	-0.750130010344002	0.0159268362631472
O75152_ZC3H11A_S_456	14.000616254184	13.8858324788109	13.9657713188645	13.3909967149661	12.9870897610652	13.2253599978453	13.9507400172865	13.2011488246255	-0.749591192660935	0.0173371864343239
P52943_CRIP2_S_195	13.6714304941852	13.484807136023	13.7193761593181	12.2614771949083	12.0551598665993	12.1033320861308	13.6252045965088	12.1399897158794	-1.48521488062933	0.000110217078777261
O43900_PRICKLE3_S_475	11.8646504567457	11.6483981285907	11.8482726792721	10.8689282421228	10.3504716319453	10.798558875799	11.7871070882028	10.6726529166224	-1.11445417158045	0.0108270790136636
Q16629_SRSF7_S_194	15.7556700020692	15.7654744467969	15.7849098613329	15.0493097880906	14.7275258675342	14.9462998318016	15.7686847700663	14.9077118291421	-0.860972940924194	0.0114211911380308
Q9UDY2_TJP2_Y_261	14.8102201559163	14.6697107254433	14.8332848608272	14.0924621672712	13.8303094612444	13.9769646639981	14.7710719140623	13.9665787641712	-0.804493149891016	0.00164405562960896
Q9UQ35_SRRM2_S_1519	17.4577255429949	17.3413459059281	17.3893999123289	16.8683087824639	16.4775569320703	16.7023319141302	17.3961571204173	16.6827325428881	-0.713424577529175	0.017630779098874
Q9UQ35_SRRM2_S_1521	17.9465979147718	17.9075940792081	17.9497851385203	17.4651884347481	17.1280834921049	17.3460188474866	17.9346590441667	17.3130969247799	-0.621562119386862	0.0225855514744676
A4D1P6_WDR91_S_256	13.9340593949008	13.833401288792	13.9502171995702	13.282897064711	13.2751570289855	13.3095327862331	13.9058926277543	13.2891956266432	-0.616697001111117	0.00192329619241537
Q14865_ARID5B_S_264	15.7493457060999	15.5519159943292	15.546225215567	14.5744820999822	14.5175884987501	14.5076608577065	15.6158289719987	14.5332438188129	-1.08258515318573	0.0018946495336807
Q8N1W1_ARHGEF28_S_758	15.4265923644501	15.3167120841918	15.3871199793682	14.3206907552008	14.3690675491971	14.4541575023031	15.37680814267	14.3813052689004	-0.995502873769638	5.14007110279728e-05
Q9H8S9_MOB1A_S_2	7.43995551747816	7.53394655989471	7.62604097290854	7.99636358167578	8.62174211359962	8.66966561409709	7.5333143500938	8.42925710312416	0.895942753030361	0.0468583128710504
O14646_CHD1_S_216	17.880348808156	17.7132969964282	17.7851278441483	17.141907358215	16.5679327811343	17.0589824115894	17.7929245495775	16.9229408503129	-0.869983699264591	0.0325868199195556
O75122_CLASP2_S_14	14.2150779148228	14.2193282008766	14.2506628022677	13.5374739577364	13.5451703686557	13.6610873906984	14.228356305989	13.5812439056968	-0.647112400292222	0.00215291358820778
P41162_ETV3_S_139	11.8912520860572	11.5002246844178	11.765572686249	11.0798662817796	11.0754798509789	10.8834160391647	11.7190164855747	11.0129207239744	-0.706095761600292	0.0113323502671454
Q15475_SIX1_S_204	12.9465956303801	12.9637778879082	13.0145128130859	13.3895851386516	13.7756025521481	13.5890701333348	12.9749621104581	13.5847526080448	0.609790497586769	0.0284794238927129
O75400_PRPF40A_S_830	16.8502601037486	16.6054418647692	16.6180306048268	15.7600401872823	15.0267258121225	15.2021586188814	16.6912441911149	15.3296415394287	-1.36160265168616	0.0164284319406809
Q8N157_AHI1_S_1123	14.5911132288915	14.4331658102267	14.5258762454012	14.0346066199864	13.6518198617848	13.9018062950816	14.5167184281731	13.8627442589509	-0.653974169222202	0.0170634937582656
Q8N157_AHI1_S_1127	14.5911132288915	14.4331658102267	14.5258762454012	14.0346066199864	13.6518198617848	13.9018062950816	14.5167184281731	13.8627442589509	-0.653974169222202	0.0170634937582656
Q13243_SRSF5_S_229	16.2269201475717	16.1084090984433	16.199226571839	15.4614287963445	14.822181580361	15.2591861217214	16.178185272618	15.1809321661423	-0.997253106475679	0.0302856792759102
Q13243_SRSF5_S_231	16.2269201475717	16.1084090984433	16.199226571839	15.4614287963445	14.822181580361	15.2591861217214	16.178185272618	15.1809321661423	-0.997253106475679	0.0302856792759102
Q13243_SRSF5_S_233	16.2269201475717	16.1084090984433	16.199226571839	15.4614287963445	14.822181580361	15.2591861217214	16.178185272618	15.1809321661423	-0.997253106475679	0.0302856792759102
Q96HC4_PDLIM5_S_228	16.1063789114835	16.118964293138	16.1346227627426	15.4294396406839	15.4972798727786	15.5771664367585	16.119988655788	15.5012953167403	-0.618693339047672	0.00366361230987033
Q12894_IFRD2_S_95	13.8867444627723	13.8366253955153	13.7182604250585	13.0090782719502	12.7701477079339	13.1090788170392	13.8138767611154	12.9627682656411	-0.851108495474254	0.00516310842544077
Q9H869_YY1AP1_S_724	14.1674965510404	14.293402884213	14.3400886849884	13.558639692774	13.5687058831165	13.6269722293804	14.2669960400806	13.5847726017569	-0.682223438323659	0.00204697104097145
Q9UQ35_SRRM2_S_1478	18.5470074673767	18.3533581413162	18.4682352073068	17.9574784565522	17.6410512838055	17.9969508360507	18.4562002719999	17.8651601921362	-0.591040079863735	0.0191354389859608
P46100_ATRX_S_92	12.4189330767997	12.9127563787364	13.0150746102273	13.7582763037824	13.9452845815567	13.482221420721	12.7822546885878	13.7285941020201	0.94633941343225	0.0170743979974289
P12956_XRCC6_S_27	17.4178195582083	17.3097190089892	17.4387448943239	16.7308973885111	16.1310731535428	16.2924420533991	17.3887611538405	16.3848041984843	-1.00395695535613	0.0257627577843477
Q14644_RASA3_S_90	13.9011497355922	13.7661992613622	13.6336359392167	12.925615902874	13.1092379852839	12.8825497915665	13.7669949787237	12.9724678932415	-0.794527085482237	0.0016418712022473
Q06124_PTPN11_Y_542	15.1934098540328	15.1003267521454	15.2701048293642	14.3296853935335	14.2045395578017	14.2438945969917	15.1879471451808	14.2593731827756	-0.928573962405153	0.000179574881663991
Q8IVF2_AHNAK2_S_95	12.780498757934	12.5940455019677	12.716595362827	12.0844103070078	12.0085145093343	12.1468665960607	12.6970465409096	12.079930470801	-0.617116070108615	0.00120471701272636
Q9UKS6_PACSIN3_S_319	17.1537301409856	17.0872962049205	17.1865571788027	16.6125322725511	16.0210882550462	16.2282608694741	17.1425278415696	16.2872937990238	-0.855234042545767	0.0355411728615516
P19174_PLCG1_S_6	12.3771291731111	11.722371451928	12.2337830410361	11.667520912409	10.7777874610026	11.0090140505075	12.1110945553584	11.151440807973	-0.959653747385415	0.049124449400796
P23396_RPS3_S_224	14.804887269584	14.7584004980469	14.7477385382215	13.3189390120695	13.3165630951545	13.4187437443064	14.7703421019508	13.3514152838435	-1.41892681810734	4.08541809909069e-05
Q96T23_RSF1_S_1221	17.0617087046606	16.7741963225036	16.8678388950579	16.080641844107	15.298613008364	15.9900935084637	16.901247974074	15.7897827869782	-1.1114651870958	0.0348656318684112
Q96T23_RSF1_S_1223	17.0617087046606	16.7741963225036	16.8678388950579	16.080641844107	15.298613008364	15.9900935084637	16.901247974074	15.7897827869782	-1.1114651870958	0.0348656318684112
Q96T23_RSF1_S_1226	17.0617087046606	16.7741963225036	16.8678388950579	16.080641844107	15.298613008364	15.9900935084637	16.901247974074	15.7897827869782	-1.1114651870958	0.0348656318684112
Q8WVC0_LEO1_S_123	16.0785469606385	15.3739120312892	15.5779409096507	14.3499515638622	12.6685662411328	13.5555902110266	15.6767999671928	13.5247026720072	-2.15209729518555	0.0322019479711543
Q8WVC0_LEO1_S_127	16.0785469606385	15.3739120312892	15.5779409096507	14.3499515638622	12.6685662411328	13.5555902110266	15.6767999671928	13.5247026720072	-2.15209729518555	0.0322019479711543
Q8WVC0_LEO1_S_130	16.0785469606385	15.3739120312892	15.5779409096507	14.3499515638622	12.6685662411328	13.5555902110266	15.6767999671928	13.5247026720072	-2.15209729518555	0.0322019479711543
Q8WVC0_LEO1_S_135	16.0785469606385	15.3739120312892	15.5779409096507	14.3499515638622	12.6685662411328	13.5555902110266	15.6767999671928	13.5247026720072	-2.15209729518555	0.0322019479711543
Q2LD37_KIAA1109_S_3653	13.1942335979452	12.9834756884442	13.0389134982812	12.2540497424999	12.462557303676	12.3060060915487	13.0722075948902	12.3408710459082	-0.731336548981998	0.00119123736043179
P55196_MLLT4_S_1799	12.9128332137026	12.7299607323515	12.8051668667669	10.7228234112409	10.6632341923604	10.4160175308497	12.815986937607	10.6006917114837	-2.21529522612331	0.00018082937463645
Q15464_SHB_S_286	13.2519409467085	13.0979872357954	13.1830286876411	12.4403201159834	12.429808582743	12.56337979246	13.1776522900484	12.4778361637288	-0.699816126319584	0.000349685961006411
Q15464_SHB_S_289	13.2519409467085	13.0979872357954	13.1830286876411	12.4403201159834	12.429808582743	12.56337979246	13.1776522900484	12.4778361637288	-0.699816126319584	0.000349685961006411
Q8WWL2_SPIRE2_S_476	9.75840645534621	9.48357598705942	9.55054576721575	7.37473408042637	8.10063746826603	8.02554781940794	9.59750940320713	7.83363978936678	-1.76386961384034	0.00978401243668327
Q99543_DNAJC2_S_47	18.7215464894326	18.5668339799002	18.5649305701819	17.9274885153127	17.9383487246417	17.8173009073939	18.6177703465049	17.8943793824494	-0.723390964055515	0.000553472728591983
Q99543_DNAJC2_S_49	18.4632369806393	18.2878443942815	18.3026647349055	17.4489922879974	17.4536847067439	17.2612218415861	18.3512487032755	17.3879662787758	-0.963282424499663	0.000368637279260344
Q13480_GAB1_Y_659	14.6794251177016	14.547931344026	14.7358089767689	13.3971402091648	12.0610563505764	12.4653141222131	14.6543884794988	12.6411702273181	-2.01321825218073	0.034325383894634
Q8NEY8_PPHLN1_S_197	11.8815346216488	11.5827229883394	11.6545303758709	13.300757530446	13.3269553841166	13.285120352844	11.706262661953	13.3042777558022	1.59801509384916	0.0027368464834417
O14647_CHD2_S_207	16.0472304398918	15.7616268382951	15.8220684020944	15.3403855294149	14.7510696125204	15.2889493029823	15.8769752267604	15.1268014816392	-0.750173745121254	0.0403847693957089
O14647_CHD2_S_208	16.0472304398918	15.7616268382951	15.8220684020944	15.3403855294149	14.7510696125204	15.2889493029823	15.8769752267604	15.1268014816392	-0.750173745121254	0.0403847693957089
Q8NEY8_PPHLN1_S_143	13.2933279469564	13.1727821440316	13.3084223191188	12.7163479159062	12.2634637814793	12.5614929790801	13.2581774700356	12.5137682254885	-0.744409244547038	0.0219611939922953
Q9Y618_NCOR2_S_67	10.7583065088026	10.8140160242538	10.6544031073235	9.88634252503447	10.047950746643	10.312482578625	10.7422418801266	10.0822586167675	-0.65998326335912	0.0226063716604025
Q9UPU5_USP24_S_1285	14.1699954438163	14.0111906801009	13.9931517422357	13.2019092759128	13.0975306470354	13.1499001979313	14.058112622051	13.1497800402932	-0.908332581757799	0.000671293113495123
Q14247_CTTN_S_426	12.3919148289319	12.0400783957617	12.1438123565992	11.2215013284614	10.9842732701304	11.0408545328886	12.1919351937642	11.0822097104935	-1.10972548327076	0.00159479700542293
Q9Y3B9_RRP15_S_67	13.6175822518671	13.4249884212389	13.4407448984333	13.0764089677241	12.679148203004	12.877199778287	13.4944385238464	12.8775856496717	-0.616852874174761	0.0169444145368027
Q5TAQ9_DCAF8_S_129	14.2609195336629	13.8779854254334	14.0202032745076	13.361583349478	12.7999080411817	13.5200200143032	14.053036077868	13.227170468321	-0.825865609546993	0.04400356969437
Q96SB4_SRPK1_S_51	19.0446289138973	18.6371881446953	18.7091438082301	18.0954218559065	17.7952564746182	17.6924401141881	18.7969869556076	17.8610394815709	-0.935947474036652	0.00583095988405663
Q8N2Z9_APITD1_S_136	15.1161408648704	14.9412252355354	15.0099608070579	14.4435145227652	13.6212409015619	14.0597623371045	15.0224423024879	14.0415059204772	-0.980936382010738	0.0484600044863799
Q7Z2W4_ZC3HAV1_Y_410	14.7475636302551	14.6435464697947	14.8918562076682	14.1636362715992	13.409999333332	13.6207038252905	14.7609887692393	13.7314464767406	-1.02954229249875	0.0344447088721037
O75419_CDC45_S_148	16.7984034517038	16.4813035924656	16.6100042234622	15.6001699561364	14.7573887766425	15.4288317146054	16.6299037558772	15.2621301491281	-1.36777360674907	0.0232790602378635
Q9P265_DIP2B_T_1126	15.8164587114662	15.7326728450189	15.8678160258104	15.1458082078021	15.1616381679529	15.1845727314103	15.8056491940985	15.1640063690551	-0.641642825043428	0.00207928524285754
Q9P265_DIP2B_T_1129	15.8164587114662	15.7326728450189	15.8678160258104	15.1458082078021	15.1616381679529	15.1845727314103	15.8056491940985	15.1640063690551	-0.641642825043428	0.00207928524285754
Q9P265_DIP2B_T_1133	15.8164587114662	15.7326728450189	15.8678160258104	15.1458082078021	15.1616381679529	15.1845727314103	15.8056491940985	15.1640063690551	-0.641642825043428	0.00207928524285754
P23588_EIF4B_S_230	13.4214074120625	13.3687035109771	13.5081441837188	12.9361671769973	12.6422104647171	12.7545124712358	13.4327517022528	12.7776300376501	-0.65512166460274	0.00725178267788747
Q9BW71_HIRIP3_S_300	14.9183974160052	14.8300313134029	14.8656188884493	14.2137848744025	13.7646721605964	14.2132091851471	14.8713492059525	14.0638887400486	-0.807460465903866	0.0296487486444685
Q9BW71_HIRIP3_S_301	14.8639539325593	14.7817144565879	14.7660832148984	14.130893971266	13.7707401950112	14.1008485668336	14.8039172013486	14.0008275777036	-0.803089623644956	0.0151423089722936
Q9Y6W5_WASF2_S_284	14.7671499122849	14.7350935991869	14.8255343519544	14.0608041369368	14.1646885735146	14.1555981652399	14.7759259544754	14.1270302918971	-0.648895662578298	0.000147036104860072
Q13243_SRSF5_S_248	15.0446075705182	14.8877431863131	14.9714015218887	14.2442996145779	13.5843936441587	14.2855623806887	14.96791742624	14.0380852131418	-0.929832213098241	0.0499681122420801
Q92625_ANKS1A_Y_455	12.7167337371527	12.6877168017781	12.896885528143	12.3441466871381	11.9353558402129	12.0417931998986	12.7671120223579	12.1070985757499	-0.660013446608049	0.0169359347441232
Q9UPN7_PPP6R1_S_638	13.3426302986784	13.3166131282587	13.4459013324578	12.966298715762	12.425829422691	12.5399859376538	13.368381586465	12.6440380253689	-0.724343561096031	0.0414577135832951
P00533_EGFR_Y_1172	13.8886481313745	13.820246205298	13.9858031774146	13.4768893743434	12.8300778704195	13.0485982928841	13.8982325046957	13.1185218458823	-0.779710658813341	0.0472208659038055
Q63ZY3_KANK2_S_540	14.2955537192279	14.2492915741474	14.2717650875662	12.8267087601189	12.789269237836	12.842999596594	14.2722034603138	12.819659198183	-1.45254426213087	3.62164784690755e-07
P30414_NKTR_S_347	14.5177923957684	14.5936753205308	14.514293413808	14.017261362758	13.6776746688733	14.0096231057798	14.5419203767024	13.9015197124704	-0.640400664231992	0.0243681270930539
Q09666_AHNAK_S_135	17.5567455260047	17.2777136601078	17.2331760172126	16.8478841648234	16.2131827789853	16.2338595805927	17.3558784011084	16.4316421748005	-0.924236226307901	0.030054270811479
Q96MF7_NSMCE2_S_116	13.2913146162296	13.6083011980974	13.4679146406736	14.1688073614097	14.7808407849801	14.698998791371	13.4558434850002	14.5495489792536	1.09370549425337	0.0158785581550689
Q9UPN7_PPP6R1_S_635	13.3426302986784	13.3166131282587	13.4459013324578	12.966298715762	12.425829422691	12.5399859376538	13.368381586465	12.6440380253689	-0.724343561096031	0.0414577135832951
O14681_EI24_S_56	12.4283339987542	12.5540664958519	12.5724449645808	13.3312904688419	13.296282973168	13.3469210147313	12.518281819729	13.3248314855804	0.806549665851406	0.00139454288047833
Q9UKV3_ACIN1_S_243	16.9573854909541	16.8412187992966	16.8423213630197	16.217807353485	16.2575579401012	16.1559108181239	16.8803085510901	16.2104253705701	-0.669883180520081	0.000238160194769515
P49768_PSEN1_S_346	12.4744664641326	12.5012002474263	12.5648360570933	11.9472874499522	11.7980793528738	11.9322826752807	12.5135009228841	11.8925498260356	-0.620951096848506	0.00113661493655513
Q9Y6M7_SLC4A7_S_233	16.523286278918	16.1784381741901	16.4522905628729	15.1141854916767	14.4437599308799	14.5615810852844	16.3846716719937	14.706508835947	-1.67816283604669	0.00562418015242325
Q6ZN55_ZNF574_S_717	13.8306142353628	13.982228509413	13.911780413119	12.5563311790782	12.2553644415713	12.631032135346	13.9082077192983	12.4809092519985	-1.42729846729976	0.00273541545971181
P30530_AXL_S_884	15.9631218605033	16.0157124668909	16.0523339011998	15.3795036413732	14.555649730291	14.8446141831547	16.0103894095313	14.9265891849397	-1.08380022459166	0.0447501222031599
P35221_CTNNA1_S_641	18.1472844363667	17.9631058228623	18.018463468875	17.5007252200377	17.1630388124156	17.4605837714626	18.0429512427013	17.3747826013053	-0.668168641396047	0.0115251074342038
O60238_BNIP3L_S_117	14.5438776568125	14.4791596518938	14.5624528461699	13.7555890713747	13.7444378013305	13.8172547861669	14.5284967182921	13.772427219624	-0.756069498668047	2.63290103418072e-05
O75419_CDC45_S_144	17.4621986970098	17.1788192946092	17.2865022983102	16.5816784442546	16.1606966726532	16.5052253494482	17.3091734299764	16.4158668221187	-0.893306607857777	0.00711150450134301
Q8N488_RYBP_S_221	12.0463737338632	12.2914573303742	12.3948348764164	11.4436381947074	11.3632156476674	11.257850681094	12.2442219802179	11.3549015078229	-0.889320472395035	0.00461264744511357
P43121_MCAM_S_606	15.0989367744618	15.113183687701	15.1649243376436	14.4689519716393	14.4135868164496	14.2974764542059	15.1256815999355	14.3933384140982	-0.73234318583723	0.00173336512577876
O43491_EPB41L2_S_627	11.5127404628035	11.2328992688762	11.487550624002	9.72695903022499	10.0999949854939	9.73854694819232	11.4110634518939	9.85516698797042	-1.55589646392348	0.000791746998216647
Q8TBE0_BAHD1_S_180	11.6432699758316	11.5724606091378	11.4103681091675	12.5799720325313	12.5986030978821	12.5892923922619	11.5420328980456	12.5892891742251	1.04725627617951	0.00411803665531685
P54252_ATXN3_S_219	12.0707918094231	11.693601496455	11.9396377932039	11.2428647967102	10.8350593902069	11.3197638084515	11.901343699694	11.1325626651229	-0.768781034571152	0.0174002741810253
Q9NZN5_ARHGEF12_S_22	13.8961431607745	13.9530719782622	13.9314332013144	13.2551212042923	12.9712919396633	13.0290147557237	13.9268827801171	13.0851426332264	-0.841740146890606	0.00854279146753238
O60566_BUB1B_S_676	12.6324272740396	12.5959384744446	12.4964530265594	11.989304988977	11.615070995265	12.0547992798858	12.5749395916812	11.8863917547093	-0.688547836971889	0.0291496166946993
Q09666_AHNAK_S_3326	12.4083828190787	12.3675831293013	12.5022161617093	11.8656090721299	11.7634819453855	11.7509184925974	12.4260607033631	11.7933365033709	-0.632724199992154	0.000316567840047167
P05783_KRT18_Y_13	13.9795145124676	13.668056969663	13.9362394220137	12.932505914573	12.2865107653409	12.4444709313702	13.8612703013814	12.554495870428	-1.30677443095341	0.00973626903060078
Q9UEY8_ADD3_Y_35	13.0327517444153	12.9810468523274	13.1522041276012	12.2374821844806	11.8124738639539	12.1031937445628	13.055334241448	12.0510499309991	-1.00428431044887	0.00776095917367478
P42696_RBM34_S_14	15.5637027475742	15.3229655058951	15.4303144681137	14.3188715948382	14.3682702999015	14.2100891843152	15.4389942405276	14.2990770263516	-1.13991721417602	0.000375640706704303
Q9H063_MAF1_S_75	17.1521461759151	16.9398981469337	17.0571354891716	14.7880459690326	14.6537840486653	14.7401714921678	17.0497266040068	14.7273338366219	-2.32239276738492	2.4633975640232e-05
O43399_TPD52L2_S_96	14.6594942502448	14.166280380558	14.2146477178968	13.2919923162218	13.4833236250454	13.1844256185412	14.3468074495666	13.3199138532695	-1.02689359629706	0.00944338315609976
Q969H6_POP5_S_154	16.9046581395881	16.7969558077487	16.8342917162936	16.2821711108251	15.9752005221363	16.1610494487951	16.8453018878768	16.1394736939188	-0.705828193957945	0.00916875244953873
Q9NZM3_ITSN2_Y_968	15.7645347152816	15.5906777097642	15.8037522161039	14.9830815440048	14.3067310582018	14.5128776236182	15.7196548803833	14.6008967419416	-1.11875813844165	0.0219036568441033
Q9Y4H2_IRS2_S_639	12.8682824073996	12.907019105042	12.9489898079486	12.1499069916506	12.2323840077285	12.4815829776781	12.9080971067967	12.2879579923524	-0.620139114444308	0.0203447341136488
Q96T23_RSF1_S_1282	18.6654747166043	18.5390774111261	18.514129043453	17.9897931105036	17.4172617595249	17.8286152426199	18.5728937237278	17.7452233708828	-0.827670352844976	0.0324009736301026
Q641Q2_FAM21A_S_230	15.3897321576983	15.2530884147363	15.0732908108604	14.7358797476849	14.0627238435544	14.1759330768731	15.2387037944317	14.3248455560375	-0.9138582383942	0.0325498605785522
Q641Q2_FAM21A_S_238	15.3897321576983	15.2530884147363	15.0732908108604	14.7358797476849	14.0627238435544	14.1759330768731	15.2387037944317	14.3248455560375	-0.9138582383942	0.0325498605785522
Q641Q2_FAM21A_S_217	15.8126285786215	15.605927811568	15.7057253629752	15.1249449905591	14.4588718400248	14.6862180691386	15.7080939177216	14.7566782999075	-0.951415617814073	0.0308896929092561
Q641Q2_FAM21A_T_221	15.8126285786215	15.605927811568	15.7057253629752	15.1249449905591	14.4588718400248	14.6862180691386	15.7080939177216	14.7566782999075	-0.951415617814073	0.0308896929092561
P11717_IGF2R_S_2440	12.7225300631351	12.6681190197282	12.5559382604581	11.7659520779305	11.560683368027	11.7040704233152	12.6488624477738	11.6769019564242	-0.971960491349577	0.000308648617312001
Q8N4S9_MARVELD2_S_407	12.4716498146079	12.4402317289872	12.4976831675231	11.7411720127525	11.6509380843749	11.8577327721372	12.4698549037061	11.7499476230882	-0.719907280617846	0.00429220920070154
Q9BXW6_OSBPL1A_S_499	12.0069571633909	11.5163066560698	11.4775622358289	10.7816910115407	10.991520732987	10.9238476650886	11.6669420184299	10.8990198032054	-0.767922215224456	0.0338234614123096
Q6PD62_CTR9_S_1066	14.6703409017064	14.6443562134763	14.5922405610445	14.1236410982303	13.7469603668594	14.0799553182009	14.6356458920757	13.9835189277635	-0.652126964312203	0.0280208892804489
Q6PD62_CTR9_S_1068	14.1979615041127	14.1147476836779	14.2500312569687	13.7519383688109	13.3314544057749	13.6213560437098	14.1875801482531	13.5682496060985	-0.61933054215457	0.0288073735631135
Q9H1E3_NUCKS1_S_54	18.5576656240857	18.2975243169472	18.371949932668	17.5546088175603	16.6918445924813	17.5368123969021	18.4090466245669	17.2610886023146	-1.14795802225238	0.0480118904305399
O43719_HTATSF1_S_597	18.7321144156125	18.7069248383921	18.6721359248548	18.1505037592159	17.6977905927035	18.04756968772	18.7037250596198	17.9652880132131	-0.738437046406656	0.0310350205531506
O43719_HTATSF1_S_600	18.7321144156125	18.7069248383921	18.6721359248548	18.1505037592159	17.6977905927035	18.04756968772	18.7037250596198	17.9652880132131	-0.738437046406656	0.0310350205531506
O43719_HTATSF1_S_607	18.2116696993478	18.2253937080441	18.1642261805602	17.4499160562639	16.7147818058077	17.2435808312139	18.2004298626507	17.1360928977618	-1.06433696488886	0.0389488226407727
Q9UPY5_SLC7A11_S_26	14.2191685204622	14.0268645902044	14.1073174749462	13.0255800693789	13.107380217941	13.149766250733	14.1177835285376	13.094242179351	-1.02354134918662	0.000269738690996327
P51532_SMARCA4_S_1627	14.3480365127006	14.0823186178659	14.0890710616081	13.5364306685207	13.2634170047707	13.3835783336271	14.1731420640582	13.3944753356395	-0.778666728418669	0.00282053323668952
P51532_SMARCA4_S_1631	14.8062021975567	14.6545860000113	14.6023535889573	14.1606149825823	13.9115547693728	13.9756144844747	14.6877139288418	14.0159280788099	-0.671785850031817	0.00257564289900624
P49662_CASP4_S_16	12.4620420909426	12.1766691837843	12.3142342209105	10.9999741607689	10.8013478459879	10.9690343684381	12.3176484985458	10.923452125065	-1.39419637348085	0.000272201305087849
O15234_CASC3_S_66	16.2124203878783	16.0011933997846	15.985170832438	15.519135911264	15.2655593805204	15.4453852257282	16.0662615400336	15.4100268391709	-0.656234700862761	0.00335485406801998
Q9BYX2_TBC1D2_S_915	13.3449893446227	13.4126964917146	13.4931596065482	12.8754337501778	12.674980997113	12.8107461540061	13.4169484809618	12.7870536337656	-0.629894847196203	0.00148084323867981
P04035_HMGCR_S_872	16.9414603224594	16.3016423419258	17.0091108886237	15.1039321403411	15.3920695019	15.2497260477551	16.750737851003	15.2485758966654	-1.50216195433756	0.013341469863674
Q13309_SKP2_S_75	12.5325507392843	12.3280993423679	12.4666588421691	10.7932282679285	11.0414766947654	10.8444693581431	12.4424363079404	10.8930581069457	-1.54937820099475	0.000123341783499451
Q13546_RIPK1_S_320	13.5474970642324	12.9388441685006	13.3823891986402	12.7576994684271	12.4126169657418	12.7064402043745	13.2895768104577	12.6255855461811	-0.663991264276632	0.0462075819208657
Q7L2J0_MEPCE_S_152	15.0239275771744	15.0423859992701	15.0963114588345	13.7929564898611	13.7625334786583	13.7271011855897	15.054208345093	13.7608637180364	-1.29334462705665	1.78678323792523e-06
P41002_CCNF_S_577	14.8510657854048	14.7229987820864	14.7195789274197	14.0733270525555	13.7800780595905	13.7779284659608	14.764547831637	13.8771111927023	-0.887436638934696	0.00507227897836153
P55196_MLLT4_Y_584	14.9128425676088	14.8417231820134	15.0068489113412	14.2359691623248	13.7453312492865	13.7812829430969	14.9204715536545	13.9208611182361	-0.999610435418401	0.0172873702512713
Q9Y2W2_WBP11_S_361	14.8682438177046	14.9680179444951	14.819256521687	14.2504630194961	13.3877129530835	13.7991354626564	14.8851727612956	13.8124371450786	-1.07273561621694	0.0461975420896578
Q15910_EZH2_S_412	15.1070944478413	15.0665171890886	15.1087115329641	15.8734475364738	16.0064897065215	15.9138109811083	15.094107723298	15.9312494080345	0.837141684736547	0.000821938014961302
P98175_RBM10_T_109	13.700764808098	13.4641098402608	13.6618717052072	13.0514050173684	12.8641608319244	12.9706277103055	13.6089154511886	12.9620645198661	-0.646850931322527	0.00282098074574508
Q9C0B5_ZDHHC5_S_529	14.8843613391657	14.6729610276594	14.879795471588	14.4477750903001	13.9478094927466	14.1548475217561	14.8123726128044	14.1834773682676	-0.628895244536791	0.0320810300191297
Q99569_PKP4_Y_494	12.6845294824185	12.4369094731071	12.7260323202841	11.4061543769811	10.589228634742	11.1642772064236	12.6158237586032	11.0532200727156	-1.56260368588766	0.0143295870078057
P41229_KDM5C_S_317	11.2000403323504	11.0215482310267	11.3486748111568	10.6324941017305	10.0920099559013	10.1505530124895	11.1900877915113	10.2916856900405	-0.898402101470833	0.0178466667595508
P55010_EIF5_S_389	19.033030397065	18.8019421708754	18.8921317022881	18.2168127343206	17.7242300233637	18.0217276526656	18.9090347567428	17.9875901367833	-0.921444619959559	0.0117067060128481
P55010_EIF5_S_390	19.033030397065	18.8019421708754	18.8921317022881	18.2168127343206	17.7242300233637	18.0217276526656	18.9090347567428	17.9875901367833	-0.921444619959559	0.0117067060128481
Q5TKA1_LIN9_S_65	12.9507563586814	12.9113766198047	12.8732942744317	12.029375464975	11.9451873812844	11.7978752150631	12.9118090843059	11.9241460204408	-0.987663063865076	0.00225300164038034
Q13523_PRPF4B_S_578	17.8423626211993	17.621465746307	17.6629330508964	17.1528789090878	16.6462550472013	17.0621329489227	17.7089204728009	16.9537556350706	-0.755164837730277	0.0258227551346384
Q13523_PRPF4B_S_580	17.7411838655353	17.5101959533219	17.5559311633576	17.0138816736222	16.4342512814681	16.9007744354952	17.6024369940716	16.7829691301952	-0.81946786387644	0.0304517988000451
Q13523_PRPF4B_T_576	17.145693374677	16.8768673171538	16.9210452865526	16.3192255001609	15.5067950141421	16.1869204198234	16.9812019927945	16.0043136447088	-0.976888348085673	0.0488917720679808
Q5JTD0_TJAP1_S_491	15.8623225569108	15.6919800023046	15.8601113610854	15.1180650622532	14.76919263332	14.9780495567579	15.8048046401003	14.9551024174437	-0.849702222656573	0.00454331118933441
Q9UKV3_ACIN1_S_240	15.9373278386129	15.772730303212	15.7535922707152	15.1042724876428	15.1601314804129	15.0382202980021	15.82121680418	15.1008747553526	-0.720342048827428	0.0011918934359075
Q8NI08_NCOA7_S_441	12.336673916117	12.1112985667235	12.2426709469318	11.6106306924493	11.5471698752425	11.4173534627679	12.2302144765908	11.5250513434866	-0.705163133104184	0.00134333018801057
Q13480_GAB1_Y_406	14.9524227563929	14.7759247912098	14.8125711099778	14.1237491577584	13.324924743814	13.6129512892031	14.8469728858602	13.6872083969252	-1.15976448893502	0.0327796065961269
Q9H6A9_PCNXL3_Y_279	13.5020859039859	13.3669206763807	13.5361585598884	13.0913890739195	12.7879907618568	12.7484659247991	13.468388380085	12.8759485868585	-0.592439793226538	0.0177455537952906
P23588_EIF4B_S_263	13.4334550398271	13.324770659572	13.2725254011758	12.6204446088878	12.6168783637153	12.7549308192226	13.3435837001916	12.6640845972753	-0.679499102916365	0.000496571865403331
Q9H4G0_EPB41L1_S_678	16.5961169438742	16.5079298905835	16.6109431893329	16.0966954592926	15.6616437419669	15.9065953904382	16.5716633412635	15.8883115305659	-0.683351810697623	0.0262882855381875
Q8TF01_PNISR_S_313	17.0862046585128	16.9580320693652	17.0385143148738	16.3021700408685	16.1210748228118	16.2600666807343	17.0275836809173	16.2277705148049	-0.799813166112397	0.000535315642031852
Q9UGP8_SEC63_S_597	17.370253184515	17.2770187896789	17.2919411690434	16.689976693356	16.0618903379802	16.4600943532971	17.3130710477458	16.4039871282111	-0.909083919534694	0.0356374429189418
P13807_GYS1_S_652	15.2761607630581	14.6807371314597	14.8230736773765	13.5372850624055	12.422691232845	13.5771639465604	14.9266571906314	13.1790467472703	-1.7476104433611	0.0275481540051949
P13807_GYS1_S_653	16.471643464592	16.1046888187685	16.2223058574014	15.4088742846757	15.3388021193817	15.4383767762204	16.2662127135873	15.3953510600926	-0.87086165349468	0.0107500149668153
P13807_GYS1_S_657	16.471643464592	16.1046888187685	16.2223058574014	15.4088742846757	15.3388021193817	15.4383767762204	16.2662127135873	15.3953510600926	-0.87086165349468	0.0107500149668153
Q9NYV6_RRN3_S_44	11.0687782779854	10.874995902245	10.7394932052676	10.1512100887272	10.2229857262366	10.2730572566054	10.8944224618326	10.2157510238564	-0.67867143797625	0.0114078011684891
O43567_RNF13_T_380	13.1532986828549	13.0438293682694	13.024444129349	12.4292210670844	12.5000682276833	12.4145967464168	13.0738573934911	12.4479620137282	-0.62589537976292	0.000461862964891114
Q8TF01_PNISR_S_311	17.0221683882726	16.8805571377298	16.9681849731184	16.1899129944214	15.9893540853317	16.1514940519776	16.9569701663736	16.1102537105769	-0.846716455796724	0.000678632271951567
Q9UN30_SCML1_S_176	9.60158510142105	9.49503849432547	10.0254613943724	10.4573737969833	10.2084161811145	10.3309126089057	9.70736166337296	10.3322341956678	0.624872532294873	0.0442474205869193
O43290_SART1_S_448	15.5524289485265	15.2911887721008	15.3644120599154	14.0708471636049	14.2179578177299	13.9122078905421	15.4026765935142	14.0670042906256	-1.33567230288859	0.000374242092927348
Q8N7H5_PAF1_S_429	14.2970595518087	14.2035748448495	14.3458797415987	13.5476354503293	12.6672940024253	12.9192973153284	14.2821713794189	13.0447422560277	-1.23742912339127	0.0390214277506911
Q8IVT5_KSR1_S_569	16.5180537521738	16.3309893233844	16.2655466021623	15.9471347988099	15.3904641090653	15.5690818171058	16.3715298925735	15.6355602416603	-0.735969650913164	0.0301484745855398
Q96GA3_LTV1_S_182	16.1232322809364	15.6240336567155	15.7783306817946	14.6834852632904	14.0223096769248	14.3878437207123	15.8418655398155	14.3645462203092	-1.47731931950628	0.00442330208127889
Q96GA3_LTV1_S_188	17.9475798681901	17.755477225991	17.7874267674156	17.0267445022134	16.4870340303515	16.7619010039882	17.8301612871989	16.7585598455177	-1.07160144168121	0.0120140209701701
O95297_MPZL1_Y_263	15.6141605631592	15.4928605847552	15.6627182079091	15.1933443901391	14.7137437069014	14.850776446103	15.5899131186078	14.9192881810478	-0.670624937560007	0.0310953658130696
Q13523_PRPF4B_S_23	16.8042066638647	16.8750429412069	16.8588577586544	16.3548259833026	16.1497301879502	16.0566624277231	16.8460357879087	16.1870728663253	-0.658962921583335	0.0134573938398484
Q9UN86_G3BP2_S_141	17.1405102723682	17.0144928584709	17.1022526923783	16.6819397383097	16.2046207654819	16.5785198457996	17.0857519410725	16.4883601165304	-0.597391824542136	0.0466296833840264
Q9UKN8_GTF3C4_S_611	16.908533355491	17.0715104041497	17.0248872200301	16.3665165385639	15.4428652362522	15.6824843632956	17.0016436598902	15.8306220460372	-1.17102161385303	0.0478094336724948
P25205_MCM3_S_668	17.0056135850909	16.7528527871475	16.8953606226201	15.9994652862333	15.3057093328616	15.8299051036055	16.8846089982862	15.7116932409001	-1.17291575738603	0.0207778862127096
Q15061_WDR43_S_658	15.8001921264691	15.5063690014046	15.5417024774094	14.9170993732487	14.8064828940031	14.8480237121774	15.6160878684277	14.8572019931431	-0.758885875284632	0.00853581553000065
Q96G23_CERS2_S_348	19.0033312386243	18.7535413269774	18.8512958328918	17.8337396947988	16.8265546880254	17.5162665511431	18.8693894661645	17.3921869779891	-1.47720248817542	0.0321431114057483
Q96G23_CERS2_S_349	19.0376062035342	18.7918673237654	18.8896157207524	17.9120676742754	16.953058796758	17.6018237954885	18.906363082684	17.488983422174	-1.41737966051002	0.0311555219450968
Q96G23_CERS2_T_346	19.0033312386243	18.7535413269774	18.8512958328918	17.8337396947988	16.8265546880254	17.5162665511431	18.8693894661645	17.3921869779891	-1.47720248817542	0.0321431114057483
Q06124_PTPN11_Y_580	14.6387187232833	14.6336244718162	14.6983883487142	13.8867209864849	13.0432396143285	13.3691247882343	14.6569105146045	13.4330284630159	-1.22388205158861	0.0371518102923841
Q92934_BAD_S_99	16.3825733692586	16.2462122550663	16.2351807092787	14.7113334792551	14.4696703638576	14.5675471849342	16.2879887778678	14.5828503426823	-1.70513843518555	9.40244063421389e-05
O60293_ZFC3H1_S_34	13.7818719432623	13.8360732029693	13.8528275681264	13.2748566564323	12.9863153016687	13.1081312340554	13.823590904786	13.1231010640521	-0.700489840733857	0.0102338937307096
P16144_ITGB4_S_1604	13.7770497884388	13.7402672920996	13.7448027409985	13.1359692724529	13.1204551528012	13.1867939461807	13.7540399405123	13.1477394571449	-0.606300483367379	7.6003980702456e-05
O75116_ROCK2_S_1374	15.4494711001813	15.4189170054876	15.3464050504355	14.6155130626798	14.2927426529107	14.4151958751661	15.4049310520348	14.4411505302522	-0.963780521782592	0.00536251658961747
Q9Y490_TLN1_Y_436	14.2277663416464	13.9611130697402	14.2075813246207	13.0938181726774	12.5446572279635	12.6029815395191	14.1321535786691	12.7471523133866	-1.38500126528246	0.00622611159839457
Q8N3D4_EHBP1L1_S_191	17.5186070565524	17.4265022912397	17.337184416185	16.9783514619505	16.3971770222897	16.758487377917	17.427431254659	16.7113386207191	-0.716092633939926	0.041721536806021
Q9H1E3_NUCKS1_S_113	20.7105340465743	20.6219196317966	20.6983015436682	20.1565522095031	19.9078967593251	20.1542582015164	20.6769184073464	20.0729023901149	-0.604016017231501	0.0115114822857495
Q01970_PLCB3_S_537	14.5990992377115	14.1684752616156	14.4007774546666	13.382635479164	13.2479760661838	13.0693542872631	14.3894506513312	13.2333219442036	-1.15612870712762	0.00238517180748377
Q9Y4E1_FAM21C_S_217	15.0927571409199	14.8486292153048	15.0742028674563	14.538632283805	14.0998028834552	14.2407538641939	15.0051964078937	14.2930630104847	-0.712133397408969	0.014648601794954
Q9Y4E1_FAM21C_T_221	15.0927571409199	14.8486292153048	15.0742028674563	14.538632283805	14.0998028834552	14.2407538641939	15.0051964078937	14.2930630104847	-0.712133397408969	0.014648601794954
P55081_MFAP1_S_132	16.0690301231534	15.953687222655	15.9383534528765	15.4375657674969	15.0103274369172	15.3672898702947	15.9870235995616	15.2717276915696	-0.715295907992029	0.0242239014442986
P55081_MFAP1_S_133	16.0690301231534	15.953687222655	15.9383534528765	15.4375657674969	15.0103274369172	15.3672898702947	15.9870235995616	15.2717276915696	-0.715295907992029	0.0242239014442986
Q53EL6_PDCD4_S_457	17.2889741857505	16.8851208714023	16.8829672270383	15.7541937185494	15.3794998032994	15.4201673938118	17.019020761397	15.5179536385535	-1.50106712284348	0.00120582183702921
