# Supplementary material for: PI3K-dependent GAB1/Erk phosphorylation renders head and neck squamous cell carcinoma sensitive to PI3Kα inhibitors
Source: Cell Death Dis. 2025 Jun 18;16(1):457. doi: 10.1038/s41419-025-07767-x (PMC12177050; doi:10.1038/s41419-025-07767-x)
Supplement: Supplementary file 3 — Supplementary Table S2 [file 41419_2025_7767_MOESM3_ESM.csv]

	Con_1	Con_2	Con_3	CYH33_1	CYH33_2	CYH33_3	mean_Con	mean_G9D.4	fc	Pvalue	Pvalue.adj
O95402_MED26	16.5638367848237	16.5114501386348	16.6639277654333	17.2381810644504	17.1901548259117	17.6915561781001	16.5797382296306	17.3732973561541	0.793559126523476	0.0306316374006698	0.848942386923487
Q13542_EIF4EBP2	15.2591547688668	15.182516377108	15.1670074909924	15.6011155047715	15.5988626320896	15.5387780971994	15.2028928789891	15.5795854113535	0.376692532364393	0.000703667888003802	0.848942386923487
Q96B36_AKT1S1	16.5729370250173	16.5011828324419	16.5647119110917	17.205461809984	17.3349938429554	17.2694324411284	16.5462772561836	17.2699626980226	0.723685441838935	0.000275800182037165	0.848942386923487
Q99880_HIST1H2BL	14.9857085455705	15.0355883659361	15.1669331444301	16.2473314747071	16.8706853470409	17.0169163736537	15.0627433519789	16.7116443984673	1.64890104648835	0.0160110849750893	0.848942386923487
Q9BZ23_PANK2	16.5876896301815	16.4038431052417	16.4738317455297	16.7546423720098	16.8522723708892	16.7502284389941	16.4884548269843	16.7857143939644	0.297259566980067	0.0141148508331923	0.848942386923487
Q9UHA4_LAMTOR3	14.3351809700574	14.1028920204727	14.2444053369331	15.2357192182515	15.2157435202561	15.700914170827	14.2274927758211	15.3841256364448	1.15663286062377	0.00928383410112668	0.848942386923487
A0A2C9F2R7_NA	15.8397204906557	15.7226254041396	15.5451959647857	15.3506442078978	15.2996017547733	15.1585136272113	15.7025139531936	15.2695865299608	-0.432927423232822	0.0181100243248109	0.848942386923487
A6NJI1_C11orf86	13.3279736026139	13.1447554766973	12.9858200361538	12.9049797602555	12.6434091545406	12.5030806618843	13.152849705155	12.6838231922268	-0.469026512928204	0.0395153188984535	0.848942386923487
P23409_MYF6	14.3431857154479	14.3906796810787	14.1918100371672	13.9753605337991	13.9466446981943	13.685086262758	14.3085584778979	13.8690304982505	-0.439527979647449	0.0218535955620239	0.848942386923487
P25311_AZGP1	13.8857916856666	13.7984919097433	13.8046126419184	13.5885874399317	13.473112665759	13.6133156214684	13.8296320791094	13.5583385757197	-0.271293503389717	0.00941634648564164	0.848942386923487
